# Supplementary material for: Comparison of Microalgae Nannochloropsis oceanica and Chlorococcum amblystomatis Lipid Extracts Effects on UVA-Induced Changes in Human Skin Fibroblasts Proteome
Source: Mar Drugs. 2024 Nov 10;22(11):509. doi: 10.3390/md22110509 (PMC11595653; doi:10.3390/md22110509)
Supplement: Supplementary file 1 [file marinedrugs-22-00509-s001.zip]

Archive with 3 entries (3 files):
- Supplementary Table 1 and 2.xlsx
- Supplementary Table 3.xlsx
- Supplementary-6.11.2024.pdf
