# Supplementary material for: Comparison of Microalgae Nannochloropsis oceanica and Chlorococcum amblystomatis Lipid Extracts Effects on UVA-Induced Changes in Human Skin Fibroblasts Proteome
Source: Mar Drugs. 2024 Nov 10;22(11):509. doi: 10.3390/md22110509 (PMC11595653; doi:10.3390/md22110509)
Supplement: Supplementary file 1 [file marinedrugs-22-00509-s001.zip › Supplementary Table 1 and 2.xlsx]

## Sheet: Supplementary Table 1 
Supplementary Table 1. The list of identified proteins presenting their name, Uniprot ID, peptide counts (razor+unique), peptide counts (unique), and average intensity levels. (CTR, control cells cultured in the standard growing medium; N. o., cells cultured in the standard growing medium containing also lipid extract from N.o. (2µg/ml) for 24h; C.a., cells cultured in the standard growing medium…
				Average protein intensities for each experimental cell group
Protein ID	Protein name	Peptide counts (razor+unique)	Peptide counts (unique)	CTR	N.o.	C.a.	UVA	UVA+N.o.	UVA+C.a.
O00154	Cytosolic acyl coenzyme A thioester hydrolase	2	2	4.96203e+06	7.59133e+06	1.50047e+06	7.88567e+06	8.49143e+06	0
O00159	Unconventional myosin-Ic	18	18	0	27868000	3.69373e+07	3.07443e+07	3.67317e+07	46569000
O00203	AP-3 complex subunit beta-1	2	2	0	3169500	2.89743e+06	0	0	0
O00231	26S proteasome non-ATPase regulatory subunit 11	5	5	8.69633e+06	1.00683e+07	0	2.23357e+06	1.02823e+07	9131000
O00264	Membrane-associated progesterone receptor component 1	3	3	3.81067e+07	0	1.04697e+07	2.99087e+07	0	34278000
O00299	Chloride intracellular channel protein 1	10	10	1.55977e+08	1.15793e+08	1.17637e+08	1.00663e+08	110470000	9.66167e+07
O00410	Importin-5	11	11	0	3.47057e+07	34483000	3.00867e+07	23767000	2.71623e+07
O00469	Procollagen-lysine,2-oxoglutarate 5-dioxygenase 2	4	4	0	5499000	19456000	1.69023e+07	1.54537e+07	0
O00571	ATP-dependent RNA helicase DDX3X	4	4	2428400	1.40021e+07	0	0	0	0
O14773	Tripeptidyl-peptidase 1	4	4	8.02243e+07	7.79577e+07	6.85853e+07	5.73107e+07	6.42913e+07	5.79617e+07
O14818	Proteasome subunit alpha type-7	6	6	5.07937e+07	4.05213e+07	3.77903e+07	38885000	42309000	3.43053e+07
O14980	Exportin-1	2	2	0	1.15397e+07	9.39933e+06	1.27987e+07	9.14167e+06	4.49867e+06
O15144	Actin-related protein 2/3 complex subunit 2	9	9	55107000	4.32273e+07	3.52797e+07	37341000	4.90603e+07	57377000
O15145	Actin-related protein 2/3 complex subunit 3	2	2	0	0	0	1.06607e+07	0	0
O15173	Membrane-associated progesterone receptor component 2	4	4	0	7.93567e+06	0	2.61887e+07	1.17167e+07	3.27527e+07
O15460	Prolyl 4-hydroxylase subunit alpha-2	10	10	4.65503e+07	98824000	1.17633e+07	1.85147e+06	1.50317e+07	1.29698e+07
O43242	26S proteasome non-ATPase regulatory subunit 3	3	3	6318600	7.34967e+06	4.73847e+06	8775800	6544000	5.24427e+06
O43390	Heterogeneous nuclear ribonucleoprotein R	2	2	2.31553e+07	11227300	9.19717e+06	2.88173e+06	1.00228e+07	1.24001e+07
O43707	Alpha-actinin-4	23	23	0	1.12827e+08	1.20083e+08	1.20683e+08	9.95877e+07	1.28863e+08
O43776	Asparagine--tRNA ligase, cytoplasmic	3	3	2.96953e+06	0	0	7.00233e+06	0	0
O43795	Unconventional myosin-Ib	7	7	0	5.20433e+06	8.53333e+06	1.45817e+07	1.84493e+07	17592000
O43852	Calumenin	8	8	109738000	74196000	96265000	3.90621e+07	80867000	7.74503e+07
O60506	Heterogeneous nuclear ribonucleoprotein Q	6	4	3.62097e+07	28422000	20764000	2.18137e+07	1.52027e+07	2.90573e+07
O60664	Perilipin-3	11	11	3.90483e+07	3.16067e+07	2.32747e+07	1.87177e+07	1.63887e+07	1.96894e+07
O60701	UDP-glucose 6-dehydrogenase	10	10	2.86197e+07	2.83693e+07	1.68857e+07	1.83137e+07	13298000	1.76393e+07
O60763	General vesicular transport factor p115	3	3	0	0	2509800	2.02713e+06	6.26103e+06	2.30353e+06
O75083	WD repeat-containing protein 1	14	14	6.62183e+07	6.96117e+07	5.17063e+07	5.32723e+07	4.50577e+07	4.61453e+07
O75131	Copine-3	6	6	15365000	8.25967e+06	1.03996e+07	6.74933e+06	1.15067e+07	13179000
O75369	Filamin-B	16	16	0	0	9.32033e+06	0	1.62017e+07	2.71343e+07
O75390	Citrate synthase, mitochondrial	6	6	4.57697e+07	0	30306000	1.46613e+07	2.77073e+07	2.79133e+07
O75396	Vesicle-trafficking protein SEC22b	7	7	7.90293e+07	5.09513e+07	50719000	6.40367e+07	5.34073e+07	5.77563e+07
O75881	25-hydroxycholesterol 7-alpha-hydroxylase	6	6	10239000	1.47903e+07	1.16873e+07	2.03803e+07	1.73677e+07	7495000
O75915	PRA1 family protein 3	2	2	0	4.16833e+06	1.80837e+07	1.69057e+07	19733000	2.15317e+07
O94855	Protein transport protein Sec24D	2	2	0	0	5.85533e+06	0	4.15433e+06	4.48533e+06
O95302	Peptidyl-prolyl cis-trans isomerase FKBP9	4	4	1.05113e+07	4.35723e+07	44467000	4.38733e+06	4.64963e+07	43088000
O95336	6-phosphogluconolactonase	7	7	3.35487e+07	2.13977e+07	1.70193e+07	1.40477e+07	2.91853e+07	0
O95373	Importin-7	5	5	0	0	5365000	4714000	0	0
O95394	Phosphoacetylglucosamine mutase	3	3	0	0	0	0	0	0
O95782	AP-2 complex subunit alpha-1	5	2	4.37533e+06	22049000	1.67753e+07	1.09597e+07	1.65173e+07	1.85013e+07
O95816	BAG family molecular chaperone regulator 2	2	2	2.11677e+07	2.32877e+07	26785000	18562000	1.13763e+07	2.45277e+07
O95837	Guanine nucleotide-binding protein subunit alpha-14	2	2	0	0	0	3.59867e+06	0	5166000
P00338	L-lactate dehydrogenase A chain	21	20	1.55823e+09	1.14793e+09	1.28517e+09	1.10197e+09	1.28677e+09	1.10973e+09
P00367	Glutamate dehydrogenase 1, mitochondrial	10	10	4.51167e+07	2.65683e+07	24776000	1.84223e+07	3.34177e+07	3.37243e+07
P00387	NADH-cytochrome b5 reductase 3	10	10	31395800	2.08703e+08	167700000	227250000	2.20837e+08	1.88337e+08
P00505	Aspartate aminotransferase, mitochondrial	5;1	5;1	91071000	0	2.36237e+07	7.38367e+06	3.78743e+07	5.47597e+07
P00558	Phosphoglycerate kinase 1	23	23	2.49777e+08	1.92723e+08	190140000	2.10707e+08	180380000	186780000
P00966	Argininosuccinate synthase	4	4	1.27933e+07	0	8080000	8.42533e+06	0	0
P01009	Alpha-1-antitrypsin	3	3	2.15987e+06	0	3687000	0	0	1.14953e+07
P02545	Prelamin-A/C	30	30	1.65193e+08	1.66657e+08	9.52413e+07	1.91937e+08	177100000	118370000
P02751	Fibronectin	46	19	2.32007e+07	179710000	2.31897e+08	1.52303e+08	2.43273e+08	1.61693e+08
P02768	Albumin	36	32	1.73409e+08	1.62597e+08	275490000	1312400000	5.60317e+08	8.85333e+08
P02786	Transferrin receptor protein 1	2	2	0	0	5.89093e+06	3480000	9.45817e+06	3.54367e+06
P02787	Serotransferrin	2	2	0	0	0	3.24663e+07	0	3095300
P02792	Ferritin light chain	3	3	6.03373e+07	3.63077e+07	6.34233e+07	51572000	4.22487e+07	3.92967e+07
P03956	Interstitial collagenase	5	5	1.58083e+07	2709100	0	0	1.25457e+07	8.02463e+06
P04062	Glucosylceramidase	5	5	6427000	15765000	0	1.62767e+07	6500000	0
P04066	Tissue alpha-L-fucosidase	2	2	6.72793e+06	8.99347e+06	3185800	5.70977e+06	2.59647e+06	0
P04075	Fructose-bisphosphate aldolase A	20	18	286620000	2.24603e+08	245910000	1.88453e+08	1.79647e+08	2.32143e+08
P04083	Annexin A1	27	27	5.37863e+08	1288100000	1.46177e+09	1.32727e+09	1.45797e+09	1041500000
P04179	Superoxide dismutase [Mn], mitochondrial	15	15	1.91687e+09	1.29593e+09	1.59553e+09	1.67877e+09	1325500000	1.67473e+09
P04181	Ornithine aminotransferase, mitochondrial;Ornithine aminotransferase, hepatic form;Ornithine aminotransferase, renal form	3	3	16145200	4.61733e+06	0	0	4.59167e+06	1.35247e+07
P04216	Thy-1 membrane glycoprotein	4	4	7.66327e+07	88088000	8.33107e+07	85894000	7.49147e+07	6.34963e+07
P04264	Keratin, type II cytoskeletal 1	30	23	159110000	403790000	2.05097e+08	363960000	2.95547e+08	489950000
P04406	Glyceraldehyde-3-phosphate dehydrogenase	21	20	6.55227e+08	2005000000	2.16597e+09	1934500000	1.96073e+09	1.23463e+09
P04632	Calpain small subunit 1	3	3	32732000	1.79737e+07	1.90327e+07	1.53443e+07	20628000	6.39633e+06
P04792	Heat shock protein beta-1	7	7	1.92297e+08	1.37937e+08	1.61163e+08	1.25583e+08	1.39143e+08	1.20357e+08
P04843	Dolichyl-diphosphooligosaccharide--protein glycosyltransferase subunit 1	15	15	1.06153e+07	16989600	4.86723e+07	1.64447e+07	69107000	4.80913e+07
P04844	Dolichyl-diphosphooligosaccharide--protein glycosyltransferase subunit 2	3	3	1.60647e+07	4.36167e+06	1.22793e+07	1.98563e+07	3.45187e+07	1.33017e+07
P04899	Guanine nucleotide-binding protein G(i) subunit alpha-2	3	3	5.07213e+07	73923000	1.56467e+07	71964000	6.57297e+07	36098000
P05120	Plasminogen activator inhibitor 2	24	24	150860000	1.15501e+08	1.20277e+08	104849000	9.72437e+07	125320000
P05198	Eukaryotic translation initiation factor 2 subunit 1	3	3	0	0	0	0	0	15516000
P05388	Large ribosomal subunit protein uL10	4	4	44640000	58834000	5.18337e+07	4.58033e+07	5.38523e+07	4.22383e+07
P05455	Lupus La protein	3	3	6.87113e+06	3.49133e+06	0	2.14007e+06	2.19797e+06	4.37233e+06
P05556	Integrin beta-1	9	9	0	6.46423e+07	6.74443e+07	7.14233e+07	71395000	4.89947e+07
P06396	Gelsolin	15	15	8.23933e+06	9.19793e+07	8.24287e+07	1.42223e+08	81838000	1.63737e+08
P06576	ATP synthase subunit beta, mitochondrial	22	22	117930000	5.51817e+07	64406000	7.37733e+07	9.34723e+07	91960000
P06733	Alpha-enolase	28	12	4.03853e+08	332660000	3.58043e+08	3.45187e+08	2.90197e+08	3.26777e+08
P06737	Glycogen phosphorylase, liver form	5	5	0	9142000	1.51803e+07	1.72983e+07	3.60433e+06	9862000
P06744	Glucose-6-phosphate isomerase	14	14	82190000	8.34437e+07	7.16347e+07	6.45587e+07	54185000	4.92567e+07
P06865	Beta-hexosaminidase subunit alpha	12	12	5.06267e+07	4.58943e+07	3.51097e+07	2.83957e+07	2.18527e+07	2.33817e+07
P07099	Epoxide hydrolase 1	2	2	2.07037e+07	3.98533e+06	0	1.88363e+07	1.85193e+07	1.30607e+07
P07195	L-lactate dehydrogenase B chain	8	8	3.11597e+07	97096000	1.00456e+08	1.09993e+08	1.01604e+08	7.82413e+07
P07237	Protein disulfide-isomerase	38	38	2.50263e+08	2.04217e+08	1.59577e+08	1.71937e+08	1.80643e+08	192910000
P07339	Cathepsin D	10	10	321810000	313560000	2.79153e+08	3.05417e+08	277650000	2.59837e+08
P07355	Annexin A2	31	31	4.06513e+08	1.53763e+09	1.42093e+09	1.68637e+09	1.52217e+09	1.52277e+09
P07384	Calpain-1 catalytic subunit	12	12	0	1.59387e+07	1.71953e+07	20940000	23394000	26446000
P07437	Tubulin beta chain	6	5	296490000	266680000	267710000	192230000	1.94327e+08	2.13313e+08
P07602	Prosaposin;Saposin-A;Saposin-B-Val;Saposin-B;Saposin-C;Saposin-D	4	4	2.99513e+07	9316000	53572000	42110000	0	2.59513e+07
P07686	Beta-hexosaminidase subunit beta	11	11	1.07747e+08	1.10887e+08	9.77723e+07	7.73197e+07	7.74607e+07	8.44313e+07
P07737	Profilin-1	8	8	4.46897e+08	243900000	376210000	290250000	2.81283e+08	2.30643e+08
P07858	Cathepsin B	9	9	345860000	5.08567e+08	376930000	3.80353e+08	309800000	3.65993e+08
P07900	Heat shock protein HSP 90-alpha	27	20	1.05585e+07	2.67017e+08	242340000	3.06593e+08	2.79823e+08	284050000
P07910	Heterogeneous nuclear ribonucleoproteins C1/C2	2	2	4.17967e+07	3.29407e+07	2.60763e+07	3.19633e+07	30084000	3.89057e+07
P07996	Thrombospondin-1	7	7	3.73027e+07	4.63787e+07	31403000	24222000	2.18993e+07	6.41163e+07
P08133	Annexin A6	33	33	78555400	248180000	2.59747e+08	172490000	2.88427e+08	231130000
P08238	Heat shock protein HSP 90-beta	17	16	3.71587e+06	1.73107e+08	1.59967e+08	1.99237e+08	1.83073e+08	171290000
P08473	Neprilysin	25	25	0	87996000	101138000	8.89047e+07	104436000	111190000
P08670	Vimentin	77	72	5.72723e+09	4.39703e+09	4.49837e+09	4560000000	5.10093e+09	5329300000
P08758	Annexin A5	25	25	2.15133e+09	1.56947e+09	1.74553e+09	1509700000	1729000000	1.36223e+09
P08865	Small ribosomal subunit protein uS2	9	9	57512000	5.08707e+07	47314000	3.74923e+07	3.59437e+07	5.08487e+07
P09211	Glutathione S-transferase P	6	6	2.14803e+08	93438000	1.50247e+08	1.17967e+08	1.11493e+08	109350000
P09382	Galectin-1	8	6	4.24877e+08	2.45917e+08	363730000	2.99247e+08	2.84747e+08	306020000
P09525	Annexin A4	9	9	64069000	53355000	5.55613e+07	5.73917e+07	6.63283e+07	5.58443e+07
P09601	Heme oxygenase 1	6	6	13262000	3.93963e+07	932067	0	0	1.32363e+08
P09622	Dihydrolipoyl dehydrogenase, mitochondrial	3	3	1.39567e+07	16166000	5.43467e+06	14571000	5014000	9.26633e+06
P09651	Heterogeneous nuclear ribonucleoprotein A1	5	5	4.23157e+07	5.31167e+06	3.75317e+07	32862000	3.21987e+07	3.56643e+07
P09914	Interferon-induced protein with tetratricopeptide repeats 1	7	7	1.32573e+07	6767000	1.02033e+07	4.56833e+06	0	0
P09936	Ubiquitin carboxyl-terminal hydrolase isozyme L1	4	4	97445000	5.09593e+07	7.20097e+07	19649000	4.44317e+07	36782000
P09972	Fructose-bisphosphate aldolase C	2	2	3.34507e+07	7033000	29403000	21677000	19237000	0
P0CG47	Polyubiquitin-B	4	4	156000000	100658000	98483000	83666000	7.29333e+07	171060000
P0DMV9	Heat shock 70 kDa protein 1B	13	9	4.15433e+06	3.17693e+07	4.20407e+07	7.45867e+06	63095000	42289000
P0DOX5	Immunoglobulin gamma-1 heavy chain	3	3	0	0	0	2.14087e+07	0	0
P0DOX7	Immunoglobulin kappa light chain	2	2	0	0	0	36444000	0	0
P10253	Lysosomal alpha-glucosidase;76 kDa lysosomal alpha-glucosidase;70 kDa lysosomal alpha-glucosidase	5	5	0	0	0	0	1.42737e+07	0
P10301	Ras-related protein R-Ras	4	2	3.20597e+07	0	1.15863e+07	41753000	0	1.86937e+07
P10599	Thioredoxin	2	2	3.22233e+07	0	2.14883e+07	16297000	14382000	6318000
P10619	Lysosomal protective protein;Lysosomal protective protein 32 kDa chain;Lysosomal protective protein 20 kDa chain	4	4	8.95503e+07	5.91797e+07	83240000	71090000	6.71337e+07	4.48837e+07
P10644	cAMP-dependent protein kinase type I-alpha regulatory subunit	3	3	4759000	8379000	1.09184e+07	0	0	3470000
P10768	S-formylglutathione hydrolase	2	2	0	1.95187e+07	1.36017e+07	2.17443e+07	0	0
P10809	60 kDa heat shock protein, mitochondrial	13	13	25365000	2.75923e+07	2.17753e+07	43511000	2.92707e+07	3.61617e+07
P11021	Endoplasmic reticulum chaperone BiP	25	24	1.64957e+07	397270000	361070000	494610000	476220000	5.82077e+08
P11142	Heat shock cognate 71 kDa protein	23	17	50286000	2.10033e+08	213060000	1.22927e+08	2.60477e+08	2.10427e+08
P11216	Glycogen phosphorylase, brain form	11	6	0	3.30943e+07	3.19357e+07	3.72613e+07	2.36473e+07	3.13473e+07
P11279	Lysosome-associated membrane glycoprotein 1	4	4	70287000	99540000	9.13757e+07	7.68183e+07	1.32477e+08	105719000
P11413	Glucose-6-phosphate 1-dehydrogenase	8	8	21202000	17277000	1.75547e+07	1.78213e+07	9.78667e+06	1.03833e+07
P11766	Alcohol dehydrogenase class-3	3	3	0	1.21577e+07	0	3.93223e+07	40129000	8.02067e+06
P11940	Polyadenylate-binding protein 1	7	7	3.31773e+07	2.40187e+07	1.53823e+07	1.91947e+07	25887000	2.88123e+07
P12081	Histidine--tRNA ligase, cytoplasmic	2	2	3.07717e+07	1.70247e+07	6070000	1.80625e+07	8382000	0
P12109	Collagen alpha-1(VI) chain	10	10	0	4.69923e+07	52927000	48398000	50503000	0
P12110	Collagen alpha-2(VI) chain	7	7	0	2.14857e+07	2.15793e+07	21096000	38154000	2.86227e+06
P12111	Collagen alpha-3(VI) chain	16	16	0	0	25389000	3686000	44637000	1.35613e+07
P12236	ADP/ATP translocase 3	4	4	1.88247e+07	35426000	0	25553000	2.85807e+07	4.52727e+07
P12814	Alpha-actinin-1	49	31	1.12191e+06	2.90197e+08	338250000	3.32783e+08	2.94923e+08	3.38707e+08
P12955	Xaa-Pro dipeptidase	2	2	1.75557e+07	17441000	3.57233e+06	8.23867e+06	1.09273e+07	9526000
P12956	X-ray repair cross-complementing protein 6	6	6	0	0	4.41867e+06	0	1.87977e+07	7.91333e+06
P13010	X-ray repair cross-complementing protein 5	9	9	2787600	1.37863e+07	1.66197e+07	1766700	2.99417e+07	16560000
P13473	Lysosome-associated membrane glycoprotein 2	2	2	8.58033e+06	50214000	5.35697e+07	45469000	6.29547e+07	5.54787e+07
P13489	Ribonuclease inhibitor	12	12	6.94343e+07	48530000	5.02457e+07	5.34163e+07	4.22657e+07	59440000
P13639	Elongation factor 2	24	24	14668600	1.26247e+08	9.65277e+07	1.12097e+08	55224000	1.02473e+08
P13645	Keratin, type I cytoskeletal 10	22	18	68067000	1.28773e+08	65223000	1.29533e+08	8.02673e+07	187170000
P13667	Protein disulfide-isomerase A4	13	13	0	3.88527e+07	42310000	4.56227e+07	51267000	68972000
P13674	Prolyl 4-hydroxylase subunit alpha-1	12	12	1.22534e+07	19747600	4114000	24911000	2.62187e+07	7744000
P13797	Plastin-3	7	7	1.07293e+07	2.25473e+07	0	1.38313e+07	1.26243e+07	0
P13804	Electron transfer flavoprotein subunit alpha, mitochondrial	5	5	30287000	1.88977e+07	1.89843e+07	26454000	27182000	30179000
P14174	Macrophage migration inhibitory factor	2	2	72376000	2.76293e+07	2.97103e+07	0	0	0
P14314	Glucosidase 2 subunit beta	7	7	0	70916000	6.68737e+07	80808000	1.08403e+08	8.62623e+07
P14550	Aldo-keto reductase family 1 member A1	2	2	8.43633e+06	2.92443e+07	0	122110000	4.15613e+07	4.33633e+06
P14618	Pyruvate kinase PKM	44	44	8.15903e+08	7.50017e+08	574580000	816770000	6.35767e+08	5.59083e+08
P14625	Endoplasmin	36	34	5.79293e+06	3.32827e+08	403620000	403190000	4.17383e+08	4.94313e+08
P14868	Aspartate--tRNA ligase, cytoplasmic	2	2	0	4.46233e+06	0	0	0	13053000
P15121	Aldose reductase	14	14	5.18423e+07	279970000	1.98207e+08	275070000	2.65853e+08	1.75433e+08
P15144	Aminopeptidase N	34	34	21186000	3.27937e+08	3.25233e+08	2.92793e+08	442740000	34621000
P15289	Arylsulfatase A;Arylsulfatase A component B;Arylsulfatase A component C	3	3	7.85267e+06	1.24863e+07	8.53367e+06	7.13063e+06	1.33906e+07	1.19934e+07
P15559	NAD(P)H dehydrogenase [quinone] 1	3	3	88749000	56592000	3.77823e+07	5.40697e+07	6.34137e+07	61235000
P15586	N-acetylglucosamine-6-sulfatase	10	10	0	84198000	77891000	87719000	9.78847e+07	8.61323e+07
P15880	Small ribosomal subunit protein uS5	2	2	5.36283e+07	0	0	8.70267e+06	0	1.00943e+07
P16070	CD44 antigen	3	3	10772100	1.06297e+08	99943000	9.77913e+07	1.27913e+08	1.27423e+08
P16152	Carbonyl reductase [NADPH] 1	7	7	2.12127e+07	3.93047e+07	4.26863e+07	29400000	3.81413e+07	3.10823e+07
P16278	Beta-galactosidase	8	8	1.62817e+07	28085000	16106100	2.03033e+07	17851000	5.81633e+06
P16615	Sarcoplasmic/endoplasmic reticulum calcium ATPase 2	3	3	0	3608000	3.98933e+06	3623000	3.78733e+06	8121000
P17655	Calpain-2 catalytic subunit	14	14	0	5.72587e+07	47573000	4.62143e+07	54668000	4.55107e+07
P17858	ATP-dependent 6-phosphofructokinase, liver type	3	3	0	0	1.09187e+07	8036000	6.41227e+06	13855000
P17931	Galectin-3	6	6	8.10903e+07	6.29567e+07	76493000	6.90447e+07	7.14177e+07	6.18933e+07
P17980	26S protease regulatory subunit 6A	3	3	7.84153e+06	2287400	0	2.94043e+06	6.36087e+06	2676200
P18085	ADP-ribosylation factor 4	5	3	7.09123e+07	0	3.91967e+07	31542000	18747000	41106000
P18124	60S ribosomal protein L7	2	2	86138000	4.83543e+07	30178000	3.84437e+07	2.77423e+07	5.21127e+07
P18206	Vinculin	24	24	0	6.85907e+07	66604000	6.94277e+07	5.29023e+07	7.14177e+07
P18669	Phosphoglycerate mutase 1	9	7	2.92023e+08	1.94317e+08	1.98833e+08	1.85047e+08	2.15477e+08	1.49857e+08
P19338	Nucleolin	7	7	43699000	42703000	1.97537e+07	3.33877e+07	2.52177e+07	42286000
P19367	Hexokinase-1	16	16	0	3.97003e+07	4.00693e+07	33338000	27627000	3.62363e+07
P20591	Interferon-induced GTP-binding protein Mx1	7	7	3347000	4.86167e+06	0	1.64767e+07	16102000	1.66593e+07
P21266	Glutathione S-transferase Mu 3	4	4	32935000	7.72133e+06	16789000	1.66587e+07	6836000	0
P21281	V-type proton ATPase subunit B, brain isoform	6	6	2.94957e+07	10276000	13241000	2.41777e+07	1.51377e+07	2.54957e+07
P21333	Filamin-A	88	83	970550	1.66497e+08	219320000	2.21243e+08	2.03633e+08	1.52297e+08
P21399	Cytoplasmic aconitate hydratase	4	4	0	0	1.94223e+07	2.21697e+07	22001000	1.62023e+07
P21589	5-nucleotidase	19	19	1.74397e+07	82242000	87872000	40853000	108603000	94327000
P21796	Voltage-dependent anion-selective channel protein 1	9	9	9.21363e+07	106900000	7.36237e+07	8.14203e+07	9.10387e+07	1.25047e+08
P21964	Catechol O-methyltransferase	2	2	0	0	0	0	2.61923e+07	1.53333e+07
P22234	Multifunctional protein ADE2;Phosphoribosylaminoimidazole-succinocarboxamide synthase;Phosphoribosylaminoimidazole carboxylase	3	3	9.63977e+06	0	0	5531100	0	0
P22307	Non-specific lipid-transfer protein	2	2	0	0	0	17857000	9.88833e+06	0
P22314	Ubiquitin-like modifier-activating enzyme 1	27	12	0	8.07397e+07	8.70497e+07	7.82177e+07	61852000	9.19197e+07
P22392	Nucleoside diphosphate kinase B	8	8	2.80177e+08	121189000	2.45437e+08	1.87037e+08	179680000	1.69627e+08
P22626	Heterogeneous nuclear ribonucleoproteins A2/B1	4	4	4.29477e+07	6592000	33342000	3.15923e+07	3.21907e+07	5.59517e+07
P23246	Splicing factor, proline- and glutamine-rich	3	3	8.52133e+06	3.53617e+07	0	2.33553e+07	7.60233e+06	1.96553e+07
P23284	Peptidyl-prolyl cis-trans isomerase B	9	9	2.13393e+08	1.36397e+08	168820000	175400000	172430000	191330000
P23381	Tryptophan--tRNA ligase, cytoplasmic;T1-TrpRS;T2-TrpRS	3	3	42716000	3.75317e+07	3.38457e+07	26581000	13794000	1.89367e+07
P23396	40S ribosomal protein S3	7	7	8.90487e+07	0	2.48047e+06	1.31235e+07	1.50563e+07	4.21443e+07
P23526	Adenosylhomocysteinase	6	6	1.71773e+07	1.16067e+07	4.03533e+06	8.59297e+06	7716000	8.98433e+06
P23528	Cofilin-1	7	4	135910000	71887000	269400000	2.17893e+08	217920000	2.06233e+08
P24534	Elongation factor 1-beta	2	2	4.29603e+07	2.46037e+07	3.52343e+07	21113000	8.73967e+06	1.89357e+07
P24752	Acetyl-CoA acetyltransferase, mitochondrial	3	3	20123000	6321800	5.87967e+06	1.85713e+07	1.36993e+07	1.99763e+07
P25705	ATP synthase subunit alpha, mitochondrial	14	11	8.30843e+07	38815000	4.53783e+07	50630000	67680000	68602000
P25786	Proteasome subunit alpha type-1	3	3	57777000	7.89403e+07	6.51213e+07	6.84207e+07	7.63917e+07	7.39517e+07
P25787	Proteasome subunit alpha type-2	5	5	4.22323e+07	5.75467e+06	2.42263e+07	1.80117e+07	6.64433e+06	26346000
P25789	Proteasome subunit alpha type-4	3	3	5.39037e+07	3.84437e+07	3.39843e+07	3.60283e+07	3.94693e+07	3.34173e+07
P26022	Pentraxin-related protein PTX3	2	2	0	0	0	0	0	0
P26038	Moesin	17	11	12319400	1.30403e+08	1.07747e+08	135980000	1.06203e+08	1.43713e+08
P26447	Protein S100-A4	3	3	146950000	94651000	1.99103e+08	123530000	1.06028e+08	1.11557e+08
P26639	Threonine--tRNA ligase 1, cytoplasmic	5	5	0	3.01543e+06	3.40967e+06	5.91333e+06	5.05147e+06	7.46947e+06
P26641	Elongation factor 1-gamma	14	14	9.51553e+07	89088000	9.04683e+07	7.62253e+07	6.55053e+07	7.82413e+07
P27105	Erythrocyte band 7 integral membrane protein	5	5	26800000	3.34423e+07	1.15434e+07	2.46813e+07	26820000	3.07673e+07
P27348	14-3-3 protein theta	6	6	1.00998e+08	48546000	6.95297e+07	41102000	64488000	5.34957e+07
P27487	Dipeptidyl peptidase 4	24	24	0	35958000	1.12557e+08	1.03187e+08	1.29163e+08	1.77257e+08
P27797	Calreticulin	16	16	3.88293e+08	3.13007e+08	2.90323e+08	265720000	284460000	279630000
P27816	Microtubule-associated protein 4	2	2	0	4.43867e+07	5.96933e+06	19853000	2.62667e+07	14192000
P27824	Calnexin	9	9	0	65787000	7.66047e+07	8.01613e+07	95168000	112130000
P28066	Proteasome subunit alpha type-5	3	3	37908000	24132000	23198000	2.03073e+07	2.28123e+07	18299000
P28161	Glutathione S-transferase Mu 2	2	2	9428000	0	1.21673e+07	11469000	0	6.98367e+06
P28482	Mitogen-activated protein kinase 1	5	5	5.37367e+06	4392000	5761000	0	0	0
P28749	Retinoblastoma-like protein 1	2	2	2.70833e+07	0	22424000	0	1.48163e+07	4.58543e+07
P28838	Cytosol aminopeptidase	8	8	2.76007e+07	2.03147e+07	2.09553e+07	2.17143e+07	1.94867e+07	1.44181e+07
P29373	Cellular retinoic acid-binding protein 2	3	3	7.44127e+07	0	42157000	0	15340000	4.30897e+07
P29401	Transketolase	16	16	2.36057e+07	6.87753e+07	8.55877e+07	2.73643e+07	9.95493e+07	9.37957e+07
P29692	Elongation factor 1-delta	5	5	7537000	0	54057000	4.26067e+07	55277000	2.56417e+07
P30040	Endoplasmic reticulum resident protein 29	4	4	27996000	2.52947e+07	2.16283e+07	28937000	2.79853e+07	2.78933e+07
P30041	Peroxiredoxin-6	9	9	6.72247e+07	31654400	67112000	50160000	57709000	53777000
P30044	Peroxiredoxin-5, mitochondrial	3	3	0	1.01867e+07	3.77803e+07	2.61837e+07	22724000	1.56983e+07
P30048	Thioredoxin-dependent peroxide reductase, mitochondrial	3	3	3.96133e+07	2.98633e+07	2.97543e+07	3.70567e+07	2.84867e+07	3.50383e+07
P30050	60S ribosomal protein L12	3	3	4.22883e+07	2.84707e+07	3.69793e+07	2.69923e+07	2.83553e+07	33519000
P30085	UMP-CMP kinase	2	2	1.64143e+07	0	0	0	0	4532000
P30086	Phosphatidylethanolamine-binding protein 1	5	5	95252000	2.87513e+07	72725000	33366000	48639000	4.03833e+07
P30101	Protein disulfide-isomerase A3	31	18	2.76787e+08	226350000	2.18163e+08	240970000	2.18883e+08	209320000
P30153	Serine/threonine-protein phosphatase 2A 65 kDa regulatory subunit A alpha isoform	6	6	0	2.31823e+07	6502000	0	29347000	0
P31939	Bifunctional purine biosynthesis protein ATIC	2	2	6.82433e+06	2.39953e+07	9564200	13034000	1.61827e+07	0
P31948	Stress-induced-phosphoprotein 1	3	3	0	1.24373e+07	1.12983e+07	4156000	10520000	0
P31949	Protein S100-A11	2	2	36604000	2.04507e+07	41916000	3.19267e+07	2.39197e+07	2.72413e+07
P32119	Peroxiredoxin-2	3	3	4.89543e+07	2.72753e+07	35771000	28484000	2.78727e+07	2.42123e+07
P33176	Kinesin-1 heavy chain	3	3	0	15727000	4.86167e+06	0	0	13144000
P34932	Heat shock 70 kDa protein 4	6	5	0	2.25823e+07	22033000	2.33183e+07	18329000	2.45317e+07
P35232	Prohibitin 1	4	4	0	0	0	0	5.55033e+06	2.06283e+07
P35237	Serpin B6	3	3	10744000	3.06347e+07	2.44197e+07	3.21643e+07	26236000	1.18827e+07
P35527	Keratin, type I cytoskeletal 9	18	18	8.95273e+07	240950000	110916000	2.18643e+08	161930000	2.13957e+08
P35579	Myosin-9	71	66	453300	2.42757e+08	278260000	3.07743e+08	276680000	2.46863e+08
P35606	Coatomer subunit beta	3	3	0	0	0	0	3030100	3.02443e+06
P35908	Keratin, type II cytoskeletal 2 epidermal	11	8	5.50947e+07	1.32457e+08	6.51387e+07	9.12903e+07	1.0379e+08	1.41873e+08
P36578	60S ribosomal protein L4	2	2	2.57137e+07	1.81887e+07	2.28967e+07	18445000	2.05453e+07	21604000
P36957	Dihydrolipoyllysine-residue succinyltransferase component of 2-oxoglutarate dehydrogenase complex, mitochondrial	3	3	3.14887e+07	4.02263e+07	2.00227e+07	2.24353e+07	1.51287e+07	2.62713e+07
P37802	Transgelin-2	5	5	4.76227e+07	2.81693e+07	4.81917e+07	3.32137e+07	33909000	3.09003e+07
P37837	Transaldolase	4	2	10212000	5.94437e+07	4.97043e+07	61071000	6.03733e+07	5.74023e+07
P38117	Electron transfer flavoprotein subunit beta	4	4	0	5.01333e+06	0	0	5.75567e+06	0
P38606	V-type proton ATPase catalytic subunit A	7	7	0	0	12088000	17741000	21919000	2.34387e+07
P38646	Stress-70 protein, mitochondrial	7	7	1.13893e+06	39350000	3.82517e+07	44354000	4.80817e+07	49753000
P39019	40S ribosomal protein S19	2	2	2.03527e+07	0	0	0	0	1.60333e+07
P39656	Dolichyl-diphosphooligosaccharide--protein glycosyltransferase 48 kDa subunit	9	9	46306000	2.77603e+07	17363000	3.87013e+07	3.99167e+07	4.14127e+07
P40227	T-complex protein 1 subunit zeta	3	3	16527000	13639000	8.33933e+06	1.19183e+07	9149000	4.83567e+06
P40925	Malate dehydrogenase, cytoplasmic	5	5	9.91533e+06	71020000	6.77063e+07	6.87163e+07	8.14617e+07	5.18993e+07
P40926	Malate dehydrogenase, mitochondrial	11	11	1.74653e+07	1.16037e+08	9.61007e+07	1.19823e+08	1.07437e+08	1.19347e+08
P40939	Trifunctional enzyme subunit alpha, mitochondrial;Long-chain enoyl-CoA hydratase;Long chain 3-hydroxyacyl-CoA dehydrogenase	11	11	0	0	1.84103e+07	2.03203e+07	2.40137e+07	27037000
P41250	Glycine--tRNA ligase	7	7	0	2.34327e+07	22982000	3.16953e+07	2.04463e+07	2.83557e+07
P41252	Isoleucine--tRNA ligase, cytoplasmic	2	2	0	4332000	8563000	1.33683e+07	11150100	0
P42224	Signal transducer and activator of transcription 1-alpha/beta	24	24	932600	121090000	1.07067e+08	1.38313e+08	1.20203e+08	1.32467e+08
P42765	3-ketoacyl-CoA thiolase, mitochondrial	3	3	8.35967e+06	0	0	0	0	0
P42785	Lysosomal Pro-X carboxypeptidase	10	10	47560000	63845000	4.12553e+07	37430000	4.55183e+07	24119000
P43235	Cathepsin K	4	4	2.61487e+07	3.16407e+07	0	13454000	1.23313e+07	7.84733e+06
P43304	Glycerol-3-phosphate dehydrogenase, mitochondrial	2	2	0	0	2.72217e+06	0	1.12237e+07	0
P43490	Nicotinamide phosphoribosyltransferase	9	9	5.09333e+07	35994000	3.70433e+07	3.13253e+07	1.79433e+07	30591000
P45880	Voltage-dependent anion-selective channel protein 2	4	4	13097000	67071000	3.01863e+07	63361000	5.24957e+07	6.52817e+07
P46777	60S ribosomal protein L5	3	3	4.38877e+07	5.40183e+07	36837000	3.62687e+07	4.54337e+07	6.30857e+07
P46781	40S ribosomal protein S9	6	6	55005000	2.29447e+07	7.09667e+06	0	6594000	2.12177e+07
P46782	Small ribosomal subunit protein uS7	3	3	3.65503e+07	9.25367e+06	26202000	1.44453e+07	1.64087e+07	2.13573e+07
P46821	Microtubule-associated protein 1B	6	6	10048000	14891100	6.96717e+06	3942000	9903000	0
P46940	Ras GTPase-activating-like protein IQGAP1	31	31	0	70687000	67817000	71059000	73913000	6.73373e+07
P47755	F-actin-capping protein subunit alpha-2	3	3	7.65967e+06	4.25873e+07	4.18973e+07	4.49907e+07	36146000	28232000
P48444	Coatomer subunit delta	4	4	1.15933e+07	1.15867e+07	4.93433e+06	8.04433e+06	9204000	2.30527e+06
P48449	Lanosterol synthase	3	3	0	5.17413e+07	28548000	1.97673e+07	4.65727e+07	6.88873e+07
P48556	26S proteasome non-ATPase regulatory subunit 8	2	2	1.43083e+07	1.02743e+07	17168000	9.26033e+06	1.72063e+07	9399000
P48643	T-complex protein 1 subunit epsilon	5	5	18128000	18140200	3.94267e+06	1.71663e+07	10750000	9064000
P48735	Isocitrate dehydrogenase [NADP], mitochondrial	8	7	20579000	7.83933e+06	1.78733e+07	1.78703e+07	1.97127e+07	2.17233e+07
P49189	4-trimethylaminobutyraldehyde dehydrogenase	3	3	4.33833e+06	4.61133e+06	1.03517e+07	0	0	7.12367e+06
P49257	Protein ERGIC-53	2	2	0	0	0	0	19489000	9.04767e+06
P49368	T-complex protein 1 subunit gamma	3	3	1.12923e+07	1.19807e+07	7.23767e+06	17472000	6425000	0
P49411	Elongation factor Tu, mitochondrial	2	2	1.59567e+07	6.00173e+06	2.91423e+06	6.90603e+06	1.52047e+07	17714000
P49591	Serine--tRNA ligase, cytoplasmic	2	2	0	5.79667e+06	4.65867e+06	0	0	0
P49720	Proteasome subunit beta type-3	2	2	27602000	4842000	2.35573e+07	1.04593e+07	14437000	23741000
P49748	Very long-chain specific acyl-CoA dehydrogenase, mitochondrial	5	5	4.42733e+06	4.68467e+06	0	0	4140000	0
P49755	Transmembrane emp24 domain-containing protein 10	2	2	5.69223e+07	1.62027e+07	3.62607e+07	4.95457e+07	46554000	59725000
P50395	Rab GDP dissociation inhibitor beta	15	9	7.64803e+07	7.10237e+07	5.94107e+07	69998000	6.41253e+07	6.02803e+07
P50454	Serpin H1	14	14	1.42983e+08	137550000	1.05431e+08	1.18327e+08	1.18663e+08	1.48837e+08
P50990	T-complex protein 1 subunit theta	7	7	1.51177e+07	2.67887e+07	15872000	23793000	1.26267e+07	4.97533e+06
P50991	T-complex protein 1 subunit delta	6	6	2.72427e+07	26783000	2.56377e+07	1.81857e+07	18194000	2.04463e+07
P50995	Annexin A11	2	2	1.61713e+07	1.19367e+07	1.09663e+07	7.27933e+06	6.92233e+06	8.69933e+06
P51148	Ras-related protein Rab-5C	3	3	64692000	25161000	2.34833e+07	13296000	42076000	6.32393e+07
P51149	Ras-related protein Rab-7a	6	6	7.63773e+07	55682000	5.31913e+07	5.82757e+07	53747000	7.23627e+07
P51571	Translocon-associated protein subunit delta	2	2	0	14129000	0	10685000	1.42517e+07	2.12683e+07
P51659	Peroxisomal multifunctional enzyme type 2	6	6	0	0	1.07847e+07	14124000	11347000	1.62827e+07
P51665	26S proteasome non-ATPase regulatory subunit 7	2	2	19277000	6323000	4.50467e+06	1.58853e+07	3.37733e+06	1.65533e+07
P51688	N-sulphoglucosamine sulphohydrolase	9	9	24268000	2.27777e+07	19453000	24321000	1.93317e+07	18388000
P51991	Heterogeneous nuclear ribonucleoprotein A3	2	2	7065000	0	0	1.68197e+07	0	0
P52565	Rho GDP-dissociation inhibitor 1	4	4	1.47337e+08	88688000	1.00949e+08	102228000	1.0303e+08	8.89723e+07
P52907	F-actin-capping protein subunit alpha-1	5	4	24187900	107160000	1.08013e+08	1.04317e+08	111410000	7.05033e+07
P53004	Biliverdin reductase A	2	2	6954200	0	0	0	0	0
P53396	ATP-citrate synthase	7	7	0	39952000	31876000	3.00267e+07	28012000	2.63207e+07
P53621	Coatomer subunit alpha	2	2	0	0	7628000	4.14267e+06	3.03317e+06	6459400
P53634	Dipeptidyl peptidase 1	2	2	6.91627e+07	28610000	5.04657e+07	35493000	37853000	2.09707e+07
P54136	Arginine--tRNA ligase, cytoplasmic	3	3	2.40217e+06	2.82497e+06	8.06727e+06	2296700	3.55767e+06	3086500
P54578	Ubiquitin carboxyl-terminal hydrolase 14	2	2	0	8.78867e+06	0	9.69067e+06	0	0
P54709	Sodium/potassium-transporting ATPase subunit beta-3	2	2	0	28739000	0	20192000	7.86493e+06	8.54007e+06
P54727	UV excision repair protein RAD23 homolog B	3	3	23894000	3.11613e+07	8.14847e+06	1.24993e+07	8936000	8.93137e+06
P55072	Transitional endoplasmic reticulum ATPase	25	20	0	1.10097e+08	1.09357e+08	1.13567e+08	1.16447e+08	118700000
P55084	Trifunctional enzyme subunit beta, mitochondrial	9	9	5.51673e+07	3.03487e+07	1.80483e+07	2.71633e+07	4.18767e+07	4.47677e+07
P55209	Nucleosome assembly protein 1-like 1	4	3	15032000	1.23893e+07	9944800	6036000	1.01508e+07	10387400
P55786	Puromycin-sensitive aminopeptidase	11	11	0	2.98297e+07	3.46237e+07	3.44333e+07	3.11007e+07	35096000
P55884	Eukaryotic translation initiation factor 3 subunit B	2	2	0	0	1.01677e+07	16185000	0	0
P59998	Actin-related protein 2/3 complex subunit 4	5	5	6.85417e+07	32979000	3.67593e+07	5.32923e+07	57951000	50127000
P60033	CD81 antigen	2	2	0	0	0	0	13878000	0
P60174	Triosephosphate isomerase	16	16	3.43097e+08	2.57007e+08	289190000	242900000	2.71737e+08	230080000
P60660	Myosin light polypeptide 6	4	4	6.79233e+07	1.93833e+07	67281000	5.89537e+07	17487000	7.46993e+07
P60842	Eukaryotic initiation factor 4A-I	10	10	8.75547e+07	54701000	4.30713e+07	5.27877e+07	5.42967e+07	67194000
P60891	Ribose-phosphate pyrophosphokinase 1	2	2	3.27063e+06	27044000	19236000	18674000	1.22903e+07	7.62333e+06
P60900	Proteasome subunit alpha type-6	5	5	6.22417e+07	4.47187e+07	44550000	4.04853e+07	4.21197e+07	4.97103e+07
P60903	Protein S100-A10	2	2	96390000	6.61127e+07	3.68187e+07	9.70727e+07	50628000	1.50413e+08
P60953	Cell division control protein 42 homolog	2	2	48102000	2.50937e+07	33371000	2.81457e+07	28494000	8.31533e+06
P60981	Destrin	2	2	1.63653e+07	6.29767e+06	1.24293e+07	0	17020000	16620000
P61106	Ras-related protein Rab-14	2	2	6.15733e+06	0	0	10043800	0	0
P61158	Actin-related protein 3	10	10	7.08897e+07	5.23773e+07	52370000	4.89787e+07	56060000	5.48323e+07
P61160	Actin-related protein 2	6	6	1.87873e+07	17093000	17070000	7.71367e+06	0	1.21793e+07
P61163	Alpha-centractin	6	6	20097000	1.62713e+07	1.55847e+07	1.22057e+07	1.31487e+07	15445000
P61421	V-type proton ATPase subunit d 1	2	2	0	14864000	0	1.61007e+07	10735000	0
P61586	Transforming protein RhoA	4	4	6.57877e+07	23520000	3.57527e+07	3.35303e+07	3.59513e+07	3.95527e+07
P61604	10 kDa heat shock protein, mitochondrial	3	3	16012000	7.04133e+06	1.43933e+07	2.29093e+07	6967000	3.38683e+07
P61978	Heterogeneous nuclear ribonucleoprotein K	3	3	3.83657e+07	6.29933e+07	57501000	46534000	4.25023e+07	50130000
P62081	Small ribosomal subunit protein eS7	2	2	0	0	1.43577e+07	10172500	12622000	1.48073e+07
P62140	Serine/threonine-protein phosphatase PP1-beta catalytic subunit	6	6	6079000	4.72893e+07	4.57463e+07	4.24487e+07	33577000	32507000
P62195	26S proteasome regulatory subunit 8	3	3	1.53387e+07	0	1.99667e+06	8761000	3.80233e+06	4.04867e+06
P62241	40S ribosomal protein S8	6	6	5.38377e+07	0	1.80707e+07	0	6.20633e+06	38248000
P62249	40S ribosomal protein S16	2	2	4.26953e+07	1.73077e+07	2.71403e+07	2.06327e+07	2.25427e+07	30489000
P62258	14-3-3 protein epsilon	7	7	1.73327e+08	1.50203e+08	1.05567e+08	1.09863e+08	125500000	103457000
P62269	Small ribosomal subunit protein uS13	2	2	40912000	2.69373e+07	3.91267e+07	22364000	2.01073e+07	37591000
P62277	Small ribosomal subunit protein uS15	2	2	3.22913e+07	0	1.72257e+07	0	8.99867e+06	1.91353e+07
P62318	Small nuclear ribonucleoprotein Sm D3	2	2	2.31853e+07	0	14801000	0	0	1.66193e+07
P62333	26S protease regulatory subunit 10B	3	3	26127000	5.79667e+06	9.54233e+06	5.20823e+06	0	15788000
P62424	60S ribosomal protein L7a	3	3	6.60823e+07	33883000	18785000	16462000	21482000	2.21693e+07
P62491	Ras-related protein Rab-11A	4	4	6.28823e+07	3.85043e+07	4.32887e+07	43234000	3.66033e+07	4.33833e+07
P62701	Small ribosomal subunit protein eS4, X isoform	5	5	8.17537e+07	32334000	4.98333e+07	23975000	3.36533e+07	4.85143e+07
P62805	Histone H4	6	6	563050000	4.73023e+08	189900000	2.59347e+08	347920000	371660000
P62826	GTP-binding nuclear protein Ran	6	6	1.18704e+08	3.53173e+07	4.17933e+07	4.61073e+07	47357000	58015000
P62834	Ras-related protein Rap-1A	3	3	8.00367e+07	4.63573e+07	5.08153e+07	4.45283e+07	3.87003e+07	4.39247e+07
P62873	Guanine nucleotide-binding protein G(I)/G(S)/G(T) subunit beta-1	5	3	9.40033e+06	7.50673e+07	5.29317e+07	6.09957e+07	62499000	6.98763e+07
P62906	60S ribosomal protein L10a	2	2	5.35233e+07	2.56387e+07	0	0	0	2.01527e+07
P62913	60S ribosomal protein L11	2	2	36865000	0	0	0	0	0
P62937	Peptidyl-prolyl cis-trans isomerase A	8	8	437590000	225910000	3.96277e+08	2.99657e+08	320920000	2.53807e+08
P63000	Ras-related C3 botulinum toxin substrate 1	4	4	3.57227e+07	0	2.03207e+07	3.98353e+07	34334000	3.33373e+07
P63010	AP-2 complex subunit beta	7	7	0	2.20287e+07	26575000	2.00883e+07	1.40317e+07	2.35507e+07
P63104	14-3-3 protein zeta/delta	12	10	1.00518e+09	680050000	7.07917e+08	611510000	6.82033e+08	5.71417e+08
P63244	Small ribosomal subunit protein RACK1	10	10	1.01338e+08	86472000	5.77853e+07	40712000	5.55327e+07	69834000
P67936	Tropomyosin alpha-4 chain	22	12	9.91733e+07	4.52063e+08	3.13507e+08	354820000	3.35997e+08	2.18593e+08
P68104	Elongation factor 1-alpha 1	16	12	6.07817e+08	456560000	2.99257e+08	4.83023e+08	514490000	4.75297e+08
P68133	Actin, alpha skeletal muscle	7	7	739800000	5.94527e+08	1.11419e+09	8.34517e+08	5.79943e+08	5.75487e+08
P68402	Platelet-activating factor acetylhydrolase IB subunit beta	2	2	3.29577e+07	2.50163e+07	2.39273e+07	1.93263e+07	22367000	1.57077e+07
P78371	T-complex protein 1 subunit beta	9	9	3.46983e+08	2.45763e+08	2.29557e+08	201810000	177540000	1.84547e+08
P78417	Glutathione S-transferase omega-1	9	9	1.78197e+08	1.25077e+08	1.44777e+08	109605000	1.23197e+08	1.25323e+08
P80723	Brain acid soluble protein 1	2	2	3.06007e+07	29075000	1.43647e+07	1.99287e+07	2.30677e+07	22735000
P84077	ADP-ribosylation factor 1	2	2	32881000	1.54977e+07	1.75797e+07	1.66113e+07	1.37077e+07	1.58283e+07
P84103	Serine/arginine-rich splicing factor 3	2	2	34414000	1.76053e+07	5608000	2.25513e+07	1.69253e+07	7.70133e+06
P98095	Fibulin-2	8	8	0	3.57503e+07	46361000	40171000	5.29517e+07	35570000
P99999	Cytochrome c	3	3	62947000	45029000	57239000	58618000	5.70113e+07	84120000
Q00610	Clathrin heavy chain 1	41	41	0	7.12843e+07	1.56167e+08	1.51917e+08	1.62627e+08	3.42797e+07
Q00839	Heterogeneous nuclear ribonucleoprotein U	3	3	4.43377e+07	7.19453e+07	2.63873e+07	45750000	3.79863e+07	36951000
Q01082	Spectrin beta chain, non-erythrocytic 1	15	15	0	0	7.36037e+06	4.39127e+06	9.96313e+06	67029000
Q01518	Adenylyl cyclase-associated protein 1	11	11	4.74167e+07	6.27897e+07	4.25423e+07	5.03563e+07	39820000	2.93633e+07
Q01995	Transgelin	5	5	6.52477e+07	6.35367e+06	3.30323e+07	3.20573e+06	4064000	3.56167e+06
Q02218	2-oxoglutarate dehydrogenase, mitochondrial	4	4	0	0	9989000	2.81417e+06	7.57337e+06	4.98333e+06
Q02809	Procollagen-lysine,2-oxoglutarate 5-dioxygenase 1	2	2	0	4.54567e+06	8.04767e+06	1.36237e+07	0	1.30613e+07
Q02878	60S ribosomal protein L6	3	3	4.68127e+07	22404000	15589000	15911000	3.19763e+07	38949000
Q03135	Caveolin-1	6	6	1.67273e+08	1.34703e+08	6.87097e+07	1.43223e+08	1.37463e+08	2.10313e+08
Q04446	1,4-alpha-glucan-branching enzyme	17	17	7.49017e+06	115700000	1.10113e+08	7.92287e+07	1.24877e+08	1.09427e+08
Q04828	Aldo-keto reductase family 1 member C1	5	5	19809000	9.47753e+07	80249000	89072000	8.35527e+07	6.16413e+07
Q04917	14-3-3 protein eta	2	2	8.01767e+06	0	6901000	2.68927e+07	8.69833e+06	4.86333e+06
Q05682	Caldesmon	2	2	0	0	3.03797e+06	4.34673e+06	0	0
Q06210	Glutamine--fructose-6-phosphate aminotransferase [isomerizing] 1	5	5	0	1.42413e+07	8.43633e+06	7692000	0	5711200
Q06323	Proteasome activator complex subunit 1	4	4	3.35037e+07	2.31763e+07	2.13987e+07	21316000	19807000	15750000
Q06830	Peroxiredoxin-1	6	5	327630000	1.45363e+08	1.93603e+08	1.48937e+08	1.64347e+08	198910000
Q07020	60S ribosomal protein L18	2	2	3.09983e+07	3.12733e+07	14893000	1.40133e+07	18988000	1.21273e+07
Q07065	Cytoskeleton-associated protein 4	29	29	104439000	9.96593e+07	6.38137e+07	109270000	104522000	7.83393e+07
Q07955	Serine/arginine-rich splicing factor 1	2	2	0	0	8.39267e+06	0	8771000	9.87033e+06
Q07960	Rho GTPase-activating protein 1	4	4	1.15673e+07	9.70183e+06	2254900	3155100	4.06167e+06	0
Q08211	ATP-dependent RNA helicase A	3	3	0	0	8583000	4.36933e+06	0	6.28867e+06
Q08257	Quinone oxidoreductase	3	3	0	18180000	0	2.16553e+07	0	0
Q09028	Histone-binding protein RBBP4	2	2	3.39667e+06	0	0	2.22727e+06	0	0
Q12797	Aspartyl/asparaginyl beta-hydroxylase	8	8	0	1.56193e+07	1.53283e+07	1.03487e+07	18498000	1.66897e+07
Q12884	Prolyl endopeptidase FAP;Antiplasmin-cleaving enzyme FAP, soluble form	12	7	0	6.40107e+06	4.43477e+07	5.41493e+07	5.23783e+07	77929000
Q12905	Interleukin enhancer-binding factor 2	3	3	2.71593e+07	1.79943e+07	10731800	20491000	15066000	1.71373e+07
Q12907	Vesicular integral-membrane protein VIP36	2	2	4613000	0	14945000	0	9.22933e+06	0
Q13162	Peroxiredoxin-4	9	7	152320000	1.25047e+08	141890000	1.40537e+08	135250000	1.43063e+08
Q13200	26S proteasome non-ATPase regulatory subunit 2	4	4	0	2.48957e+07	2.10673e+07	2.63213e+07	0	27273000
Q13228	Selenium-binding protein 1	3	3	2.14193e+07	1.32903e+07	14917000	9824500	5.66033e+06	4.39667e+06
Q13325	Interferon-induced protein with tetratricopeptide repeats 5	2	2	0	59617000	0	0	0	0
Q13509	Tubulin beta-3 chain	3	3	8373000	9072000	2.31693e+07	4.97033e+06	7036000	0
Q13510	Acid ceramidase	4	4	14792000	40894000	25958000	5.00563e+07	21744000	23634000
Q13557	Calcium/calmodulin-dependent protein kinase type II subunit delta	3	3	4.93723e+07	4.01433e+07	10392000	1.73337e+07	1.99073e+07	5.12867e+06
Q13619	Cullin-4A	3	3	0	1.20397e+07	1.00114e+07	7.40597e+06	7.86607e+06	8.38197e+06
Q13724	Mannosyl-oligosaccharide glucosidase	2	2	0	0	0	0	0	8490000
Q13813	Spectrin alpha chain, non-erythrocytic 1	14	14	0	15533900	4.99533e+07	33988000	46478000	1.45736e+07
Q13838	Spliceosome RNA helicase DDX39B	6	4	3.26617e+07	13540000	11073000	1.99907e+07	21850000	2.98917e+07
Q13885	Tubulin beta-2A chain	3	2	1.08527e+07	1.51753e+07	22278000	1.13738e+07	9.62467e+06	4.97267e+06
Q14103	Heterogeneous nuclear ribonucleoprotein D0	2	2	2.29237e+07	3.03337e+07	3.13293e+07	4.97423e+07	3.95483e+07	3.37477e+07
Q14108	Lysosome membrane protein 2	7	7	0	1.58083e+07	25667000	18319000	120100000	5.75403e+07
Q14152	Eukaryotic translation initiation factor 3 subunit A	5	5	0	1.68847e+07	18139000	1.82483e+07	1.33867e+07	14837000
Q14195	Dihydropyrimidinase-related protein 3	5	4	10474000	1.41037e+07	0	10697000	0	0
Q14204	Cytoplasmic dynein 1 heavy chain 1	6	6	0	6.14233e+06	2.42307e+07	14873000	2.83663e+07	2.23253e+07
Q14315	Filamin-C	45	44	2.01926e+06	7.21187e+07	87902000	8.78897e+07	7.80427e+07	5.02197e+07
Q14554	Protein disulfide-isomerase A5	2	2	2.92473e+06	1.08127e+07	0	1.09403e+07	6.03933e+06	0
Q14697	Neutral alpha-glucosidase AB	27	27	359500	191780000	216900000	1.98117e+08	202890000	221110000
Q14764	Major vault protein	24	24	0	9.82937e+07	1.19847e+08	1.14013e+08	1.01557e+08	128760000
Q14956	Transmembrane glycoprotein NMB	3	3	1.91333e+08	273500000	233480000	3.49293e+08	238510000	271430000
Q14974	Importin subunit beta-1	8	8	0	4.93007e+07	4.38287e+07	54613000	5.45397e+07	3.88643e+07
Q15008	26S proteasome non-ATPase regulatory subunit 6	3	3	2.01153e+07	7090000	6.84367e+06	13248000	8672000	1.70937e+07
Q15019	Septin-2	8	8	4.23633e+07	46115000	3.08587e+07	2.85693e+07	39724000	40578000
Q15084	Protein disulfide-isomerase A6	11	11	1.89467e+08	1.46587e+08	1.30173e+08	1.34567e+08	1.34527e+08	1.35687e+08
Q15149	Plectin	70	69	17094800	7.58363e+07	6.52697e+07	42840000	84902000	6.33973e+07
Q15181	Inorganic pyrophosphatase	4	4	5371000	30531000	4.01993e+07	22062000	13965000	0
Q15293	Reticulocalbin-1	4	4	7.84363e+07	4.13323e+07	4.03017e+07	3.20863e+07	5.89773e+07	6.44293e+07
Q15365	Poly(rC)-binding protein 1	3	3	4.11187e+07	1.07637e+07	2.51243e+07	3.23543e+07	3.82127e+07	5806000
Q15366	Poly(rC)-binding protein 2	2	2	16341000	0	1.30397e+07	0	6.87663e+06	0
Q15404	Ras suppressor protein 1	4	4	5.19033e+06	0	4.84083e+06	0	0	0
Q15436	Protein transport protein Sec23A	4	4	0	30077000	3.04903e+07	34270000	1.86793e+07	2.02537e+07
Q16181	Septin-7	8	8	7.87673e+07	5.60097e+07	6.07507e+07	54586000	5.38493e+07	5.55597e+07
Q16222	UDP-N-acetylhexosamine pyrophosphorylase	4	4	1.29773e+07	2.25133e+07	9278400	1.21357e+07	8.17033e+06	6.93867e+06
Q16401	26S proteasome non-ATPase regulatory subunit 5	2	2	3.13897e+06	0	0	0	0	0
Q16555	Dihydropyrimidinase-related protein 2	14	13	62195000	133770000	3.62373e+07	101752000	70841000	4.05087e+07
Q16647	Prostacyclin synthase	9	9	35995000	2.22163e+07	1.23047e+07	24558000	3.69843e+07	36572000
Q16658	Fascin	5	5	6.22457e+07	55523000	39724000	45498000	41029000	3.88593e+07
Q16851	UTP--glucose-1-phosphate uridylyltransferase	8	8	6.92073e+07	6.23963e+07	51778000	5.00187e+07	52393000	4.31027e+07
Q16881	Thioredoxin reductase 1, cytoplasmic	9	9	4.71207e+07	47378000	27737000	2.94257e+07	3.41743e+07	3.03563e+07
Q2VIR3	Eukaryotic translation initiation factor 2 subunit 3B	2	2	7.24367e+06	4.51333e+06	3.86367e+06	3.81833e+06	0	3.92833e+06
Q53GQ0	Very-long-chain 3-oxoacyl-CoA reductase	3	3	2.08513e+07	1.73563e+07	7374000	2.73087e+07	3.00397e+07	27646000
Q58FF8	Putative heat shock protein HSP 90-beta 2	2	2	0	4.59697e+07	39076000	45036000	4.76313e+07	3.62587e+07
Q6DD88	Atlastin-3	8	8	4.25847e+07	25274000	2.40803e+07	27775000	3.40057e+07	33112000
Q6NZI2	Polymerase I and transcript release factor	4	4	7.00897e+07	1.81567e+07	5.40943e+07	4.89307e+07	62412000	6.98283e+07
Q6UVY6	DBH-like monooxygenase protein 1	2	2	0	1.73733e+07	14669000	17945000	1.63403e+07	1.76603e+07
Q70UQ0	Inhibitor of nuclear factor kappa-B kinase-interacting protein	5	5	0	3.27087e+06	0	0	3574000	3.74717e+06
Q71DI3	Histone H3.2	2	2	325650000	2.91363e+08	1.33707e+08	172130000	204130000	1.94753e+08
Q7KZF4	Staphylococcal nuclease domain-containing protein 1	16	16	0	3.16997e+07	37016000	4.85937e+07	3.27337e+07	25399000
Q7Z406	Myosin-14	2	2	71150000	1.64707e+08	278800000	161760000	4.63743e+08	3.03773e+08
Q7Z4H8	KDEL motif-containing protein 2	3	3	0	0	4.45067e+06	0	1.39607e+07	0
Q86UP2	Kinectin	2	2	0	0	4142000	0	3.88333e+06	0
Q86VP6	Cullin-associated NEDD8-dissociated protein 1	7	7	0	2.48363e+07	2.74093e+07	1.96727e+07	1.91447e+07	1.60593e+07
Q8NBS9	Thioredoxin domain-containing protein 5	9	9	6.98987e+07	45089000	41708000	4.61743e+07	47949000	53222000
Q8NHP8	Putative phospholipase B-like 2	5	5	3.56203e+07	3.55017e+07	2.94223e+07	4.31063e+07	2.41683e+07	1.91787e+07
Q8WUM4	Programmed cell death 6-interacting protein	6	6	0	11120000	8233000	1.62553e+07	1.97163e+07	16124000
Q92499	ATP-dependent RNA helicase DDX1	5	5	0	0	0	5343800	0	0
Q92542	Nicastrin	2	2	0	0	7.75067e+06	3.16787e+06	0	0
Q92820	Gamma-glutamyl hydrolase	3	3	3663000	1.79683e+07	1.07973e+07	2.30843e+07	1.75693e+07	0
Q92841	Probable ATP-dependent RNA helicase DDX17	4	2	2.01523e+07	6.04433e+06	0	0	0	7694000
Q969H8	Myeloid-derived growth factor	2	2	8.87907e+07	46504000	71128000	8.39837e+07	83202000	89856000
Q969X5	Endoplasmic reticulum-Golgi intermediate compartment protein 1	2	2	0	1.55453e+07	1.16463e+07	1.43683e+07	2.46197e+07	0
Q96AG4	Leucine-rich repeat-containing protein 59	5	5	1.74727e+07	2.21773e+07	22793000	1.95927e+07	1.82637e+07	2.85037e+07
Q96AY3	Peptidyl-prolyl cis-trans isomerase FKBP10	2	2	6.81937e+06	38241000	4.23157e+07	35088000	40143000	3.94903e+07
Q96D15	Reticulocalbin-3	3	3	1.35433e+07	0	10993000	1.17393e+07	0	5.57933e+06
Q96FW1	Ubiquitin thioesterase OTUB1	3	3	4.07967e+06	22105000	6499000	2.03037e+07	1.21943e+07	0
Q96HE7	ERO1-like protein alpha	6	6	24451000	3.60997e+07	2.55207e+07	1.95673e+07	3.05057e+07	23841000
Q96KK5	Histone H2A type 1-H	4	4	6.43263e+08	5.68603e+08	4.15233e+08	3.77913e+08	452690000	4.83697e+08
Q96KP4	Cytosolic non-specific dipeptidase	4	4	4318000	7.48533e+06	7485400	8.44167e+06	4.22333e+06	3.33833e+06
Q96QK1	Vacuolar protein sorting-associated protein 35	12	12	0	2.46639e+07	37961000	3.83633e+07	32240000	3.45983e+07
Q96TA1	Niban-like protein 1	7	7	5342200	2.70493e+07	1.52223e+06	8.65523e+06	4.82023e+06	1.37847e+07
Q99439	Calponin-2	2	2	1.08147e+07	4.38233e+06	2.69043e+07	1.70887e+07	1.47787e+07	4810000
Q99460	26S proteasome non-ATPase regulatory subunit 1	3	3	0	7.42167e+06	1.29057e+07	16877000	1.33377e+07	17481000
Q99497	Protein deglycase DJ-1	3	3	6.78817e+07	3.20453e+07	0	41366000	32464000	3.84893e+07
Q99536	Synaptic vesicle membrane protein VAT-1 homolog	16	16	1.40303e+08	1.03948e+08	9.47397e+07	9.89947e+07	1.18156e+08	134080000
Q99623	Prohibitin-2	4	4	3.76633e+06	28897000	0	1.88333e+07	2.05017e+07	31658000
Q99829	Copine-1	3	3	1.06847e+07	1.60847e+07	0	11659000	4.48733e+06	0
Q99832	T-complex protein 1 subunit eta	9	9	9.41633e+06	7.83367e+06	0	12452300	12756000	0
Q99880	Histone H2B type 1-L	4	2	6.49823e+08	4.82183e+08	321430000	385330000	4.07777e+08	425530000
Q9BS26	Endoplasmic reticulum resident protein 44	6	6	3.06237e+07	1.90103e+07	1.81917e+07	1.37077e+07	1.46663e+07	17157000
Q9BSJ8	Extended synaptotagmin-1	7	7	0	1.95283e+07	2.84607e+07	2.08967e+07	2.55253e+07	2.27823e+07
Q9BTV4	Transmembrane protein 43	5	5	2.55577e+07	3.58007e+07	5.58023e+06	3.25503e+07	37073000	10995000
Q9BUF5	Tubulin beta-6 chain	10	8	5.37763e+07	4.86023e+07	6.08377e+07	3.83013e+07	3.49467e+07	37574000
Q9BZF1	Oxysterol-binding protein-related protein 8	2	2	2.31737e+06	4.79697e+06	2469000	1.38167e+06	5.10573e+06	0
Q9H4M9	EH domain-containing protein 1	10	9	19367000	35340000	22766000	58854000	1.99033e+07	11631000
Q9HDC9	Adipocyte plasma membrane-associated protein	6	6	3.36957e+07	0	0	0	1.57013e+07	0
Q9NQC3	Reticulon-4	3	3	8.15587e+07	85193000	6.62357e+07	8.91133e+07	7.32267e+07	1.19657e+08
Q9NRW1	Ras-related protein Rab-6B	2	2	131680000	8.32747e+07	5.74577e+07	9.63893e+07	1.05563e+08	1.27647e+08
Q9NVA2	Septin-11	10	9	63624000	6.53283e+07	43471000	54475000	2.71027e+07	5.14097e+07
Q9NYU2	UDP-glucose:glycoprotein glucosyltransferase 1	8	8	0	0	16762000	1.81973e+07	2.43967e+07	0
Q9NZM1	Myoferlin	18	17	0	12190900	2.53287e+07	16462000	3.99207e+07	1.58357e+07
Q9NZN4	EH domain-containing protein 2	17	15	4.54023e+07	59747000	55960000	6.93997e+07	6.87883e+07	4.74973e+07
Q9P2E9	Ribosome-binding protein 1	10	10	0	3.05053e+07	3.08607e+07	3.00883e+07	2.26773e+07	19960000
Q9UBQ7	Glyoxylate reductase/hydroxypyruvate reductase	2	2	0	0	0	15743000	1.35783e+07	0
Q9UBR2	Cathepsin Z	3	3	1.08643e+07	5.87023e+07	75334000	7.81973e+07	6.79353e+07	5.78393e+07
Q9UHD8	Septin-9	3	3	1.98133e+07	4.92867e+07	2.24637e+07	2.43233e+07	2.71997e+07	14449000
Q9UHG3	Prenylcysteine oxidase 1	8	8	13273000	1.01263e+07	4.27167e+06	10340000	1.74533e+07	1.68773e+07
Q9UHL4	Dipeptidyl peptidase 2	5	5	1.47953e+07	22695000	0	0	0	0
Q9UIJ7	GTP:AMP phosphotransferase AK3, mitochondrial	4	4	30757000	3.86507e+07	2.80917e+07	33327000	3.50883e+07	3.76477e+07
Q9UJ70	N-acetyl-D-glucosamine kinase	5	5	3.37233e+06	18742000	18039000	1.56337e+07	1.38577e+07	3.82767e+06
Q9UL46	Proteasome activator complex subunit 2	6	6	6.33273e+07	4.29877e+07	40588000	3.65617e+07	4.05853e+07	30673000
Q9ULV4	Coronin-1C	9	9	6.71207e+07	46294000	46235000	52564000	5.41097e+07	5.58507e+07
Q9UM22	Mammalian ependymin-related protein 1	3	3	7.10237e+07	7.03773e+07	5.96797e+07	66565000	6.68227e+07	64917000
Q9UNH7	Sorting nexin-6	2	2	8.36993e+06	7710000	0	5721000	0	0
Q9Y281	Cofilin-2	2	2	0	0	1.30627e+07	12030000	13539000	4419000
Q9Y490	Talin-1	42	42	1.02285e+07	1.37087e+08	1.41247e+08	1.35287e+08	1.35963e+08	98237000
Q9Y4L1	Hypoxia up-regulated protein 1	3	3	0	0	0	10084000	0	0
Q9Y646	Carboxypeptidase Q	3	3	9601000	4.80267e+06	9406000	14184000	0	0
Q9Y696	Chloride intracellular channel protein 4	3	3	4.74003e+07	1.37913e+07	1.65407e+07	5.40533e+06	2.31713e+07	6.52667e+06
Q9Y6N5	Sulfide:quinone oxidoreductase, mitochondrial	4	4	1.10717e+07	8.65813e+06	8.97667e+06	16451000	17096000	1.90233e+07

## Sheet: Supplementary Table 2
Supplementary Table 2. The list of significantly altered proteins in all experimental groups, presenting Uniprot ID and avarage intensities in all experimental groups (CTR, control cells cultured in the standard growing medium; N. o., cells cultured in the standard growing medium containing also lipid extract from N.o. (2µg/ml) for 24h; C.a., cells cultured in the standard growing medium containi…
	Average protein intensities for each experimental cell group
Protein ID	CTR	No	Ca	UVA	UVA+No	UVA+Ca
O00159	0	27868000	3.69373e+07	3.07443e+07	3.67317e+07	46569000
O00264	3.81067e+07	0	1.04697e+07	2.99087e+07	0	34278000
O00299	1.55977e+08	1.15793e+08	1.17637e+08	1.00663e+08	110470000	9.66167e+07
O00410	0	3.47057e+07	34483000	3.00867e+07	23767000	2.71623e+07
O00469	0	5499000	19456000	1.69023e+07	1.54537e+07	0
O14773	8.02243e+07	7.79577e+07	6.85853e+07	5.73107e+07	6.42913e+07	5.79617e+07
O14818	5.07937e+07	4.05213e+07	3.77903e+07	38885000	42309000	3.43053e+07
O15144	55107000	4.32273e+07	3.52797e+07	37341000	4.90603e+07	57377000
O15173	0	7.93567e+06	0	2.61887e+07	1.17167e+07	3.27527e+07
O15460	4.65503e+07	98824000	1.17633e+07	1.85147e+06	1.50317e+07	1.29698e+07
O43390	2.31553e+07	11227300	9.19717e+06	2.88173e+06	1.00228e+07	1.24001e+07
O43707	0	1.12827e+08	1.20083e+08	1.20683e+08	9.95877e+07	1.28863e+08
O43795	0	5.20433e+06	8.53333e+06	1.45817e+07	1.84493e+07	17592000
O43852	109738000	74196000	96265000	3.90621e+07	80867000	7.74503e+07
O75083	6.62183e+07	6.96117e+07	5.17063e+07	5.32723e+07	4.50577e+07	4.61453e+07
O75369	0	0	9.32033e+06	0	1.62017e+07	2.71343e+07
O75390	4.57697e+07	0	30306000	1.46613e+07	2.77073e+07	2.79133e+07
O75396	7.90293e+07	5.09513e+07	50719000	6.40367e+07	5.34073e+07	5.77563e+07
O75915	0	4.16833e+06	1.80837e+07	1.69057e+07	19733000	2.15317e+07
O95302	1.05113e+07	4.35723e+07	44467000	4.38733e+06	4.64963e+07	43088000
O95336	3.35487e+07	2.13977e+07	1.70193e+07	1.40477e+07	2.91853e+07	0
P00338	1.55823e+09	1.14793e+09	1.28517e+09	1.10197e+09	1.28677e+09	1.10973e+09
P00387	31395800	2.08703e+08	167700000	227250000	2.20837e+08	1.88337e+08
P00505	91071000	0	2.36237e+07	7.38367e+06	3.78743e+07	5.47597e+07
P00558	2.49777e+08	1.92723e+08	190140000	2.10707e+08	180380000	186780000
P02545	1.65193e+08	1.66657e+08	9.52413e+07	1.91937e+08	177100000	118370000
P02751	2.32007e+07	179710000	2.31897e+08	1.52303e+08	2.43273e+08	1.61693e+08
P02768	1.73409e+08	1.62597e+08	275490000	1312400000	5.60317e+08	8.85333e+08
P02792	6.03373e+07	3.63077e+07	6.34233e+07	51572000	4.22487e+07	3.92967e+07
P03956	1.58083e+07	2709100	0	0	1.25457e+07	8.02463e+06
P04062	6427000	15765000	0	1.62767e+07	6500000	0
P04075	286620000	2.24603e+08	245910000	1.88453e+08	1.79647e+08	2.32143e+08
P04083	5.37863e+08	1288100000	1.46177e+09	1.32727e+09	1.45797e+09	1041500000
P04179	1.91687e+09	1.29593e+09	1.59553e+09	1.67877e+09	1325500000	1.67473e+09
P04181	16145200	4.61733e+06	0	0	4.59167e+06	1.35247e+07
P04216	7.66327e+07	88088000	8.33107e+07	85894000	7.49147e+07	6.34963e+07
P04264	159110000	403790000	2.05097e+08	363960000	2.95547e+08	489950000
P04406	6.55227e+08	2005000000	2.16597e+09	1934500000	1.96073e+09	1.23463e+09
P04632	32732000	1.79737e+07	1.90327e+07	1.53443e+07	20628000	6.39633e+06
P04792	1.92297e+08	1.37937e+08	1.61163e+08	1.25583e+08	1.39143e+08	1.20357e+08
P04843	1.06153e+07	16989600	4.86723e+07	1.64447e+07	69107000	4.80913e+07
P04899	5.07213e+07	73923000	1.56467e+07	71964000	6.57297e+07	36098000
P05120	150860000	1.15501e+08	1.20277e+08	104849000	9.72437e+07	125320000
P05388	44640000	58834000	5.18337e+07	4.58033e+07	5.38523e+07	4.22383e+07
P05556	0	6.46423e+07	6.74443e+07	7.14233e+07	71395000	4.89947e+07
P06396	8.23933e+06	9.19793e+07	8.24287e+07	1.42223e+08	81838000	1.63737e+08
P06576	117930000	5.51817e+07	64406000	7.37733e+07	9.34723e+07	91960000
P06733	4.03853e+08	332660000	3.58043e+08	3.45187e+08	2.90197e+08	3.26777e+08
P06744	82190000	8.34437e+07	7.16347e+07	6.45587e+07	54185000	4.92567e+07
P07099	2.07037e+07	3.98533e+06	0	1.88363e+07	1.85193e+07	1.30607e+07
P07195	3.11597e+07	97096000	1.00456e+08	1.09993e+08	1.01604e+08	7.82413e+07
P07237	2.50263e+08	2.04217e+08	1.59577e+08	1.71937e+08	1.80643e+08	192910000
P07339	321810000	313560000	2.79153e+08	3.05417e+08	277650000	2.59837e+08
P07355	4.06513e+08	1.53763e+09	1.42093e+09	1.68637e+09	1.52217e+09	1.52277e+09
P07384	0	1.59387e+07	1.71953e+07	20940000	23394000	26446000
P07437	296490000	266680000	267710000	192230000	1.94327e+08	2.13313e+08
P07602	2.99513e+07	9316000	53572000	42110000	0	2.59513e+07
P07686	1.07747e+08	1.10887e+08	9.77723e+07	7.73197e+07	7.74607e+07	8.44313e+07
P07737	4.46897e+08	243900000	376210000	290250000	2.81283e+08	2.30643e+08
P07858	345860000	5.08567e+08	376930000	3.80353e+08	309800000	3.65993e+08
P07900	1.05585e+07	2.67017e+08	242340000	3.06593e+08	2.79823e+08	284050000
P07910	4.17967e+07	3.29407e+07	2.60763e+07	3.19633e+07	30084000	3.89057e+07
P07996	3.73027e+07	4.63787e+07	31403000	24222000	2.18993e+07	6.41163e+07
P08238	3.71587e+06	1.73107e+08	1.59967e+08	1.99237e+08	1.83073e+08	171290000
P08473	0	87996000	101138000	8.89047e+07	104436000	111190000
P08670	5.72723e+09	4.39703e+09	4.49837e+09	4560000000	5.10093e+09	5329300000
P08758	2.15133e+09	1.56947e+09	1.74553e+09	1509700000	1729000000	1.36223e+09
P08865	57512000	5.08707e+07	47314000	3.74923e+07	3.59437e+07	5.08487e+07
P09211	2.14803e+08	93438000	1.50247e+08	1.17967e+08	1.11493e+08	109350000
P09382	4.24877e+08	2.45917e+08	363730000	2.99247e+08	2.84747e+08	306020000
P09525	64069000	53355000	5.55613e+07	5.73917e+07	6.63283e+07	5.58443e+07
P09601	13262000	3.93963e+07	932067	0	0	1.32363e+08
P09651	4.23157e+07	5.31167e+06	3.75317e+07	32862000	3.21987e+07	3.56643e+07
P09972	3.34507e+07	7033000	29403000	21677000	19237000	0
P0CG47	156000000	100658000	98483000	83666000	7.29333e+07	171060000
P0DMV9	4.15433e+06	3.17693e+07	4.20407e+07	7.45867e+06	63095000	42289000
P10599	3.22233e+07	0	2.14883e+07	16297000	14382000	6318000
P10619	8.95503e+07	5.91797e+07	83240000	71090000	6.71337e+07	4.48837e+07
P10768	0	1.95187e+07	1.36017e+07	2.17443e+07	0	0
P11021	1.64957e+07	397270000	361070000	494610000	476220000	5.82077e+08
P11142	50286000	2.10033e+08	213060000	1.22927e+08	2.60477e+08	2.10427e+08
P11216	0	3.30943e+07	3.19357e+07	3.72613e+07	2.36473e+07	3.13473e+07
P11766	0	1.21577e+07	0	3.93223e+07	40129000	8.02067e+06
P12081	3.07717e+07	1.70247e+07	6070000	1.80625e+07	8382000	0
P12109	0	4.69923e+07	52927000	48398000	50503000	0
P12110	0	2.14857e+07	2.15793e+07	21096000	38154000	2.86227e+06
P12111	0	0	25389000	3686000	44637000	1.35613e+07
P12236	1.88247e+07	35426000	0	25553000	2.85807e+07	4.52727e+07
P12814	1.12191e+06	2.90197e+08	338250000	3.32783e+08	2.94923e+08	3.38707e+08
P12956	0	0	4.41867e+06	0	1.87977e+07	7.91333e+06
P13010	2787600	1.37863e+07	1.66197e+07	1766700	2.99417e+07	16560000
P13473	8.58033e+06	50214000	5.35697e+07	45469000	6.29547e+07	5.54787e+07
P13489	6.94343e+07	48530000	5.02457e+07	5.34163e+07	4.22657e+07	59440000
P13639	14668600	1.26247e+08	9.65277e+07	1.12097e+08	55224000	1.02473e+08
P13645	68067000	1.28773e+08	65223000	1.29533e+08	8.02673e+07	187170000
P13667	0	3.88527e+07	42310000	4.56227e+07	51267000	68972000
P13797	1.07293e+07	2.25473e+07	0	1.38313e+07	1.26243e+07	0
P13804	30287000	1.88977e+07	1.89843e+07	26454000	27182000	30179000
P14174	72376000	2.76293e+07	2.97103e+07	0	0	0
P14314	0	70916000	6.68737e+07	80808000	1.08403e+08	8.62623e+07
P14550	8.43633e+06	2.92443e+07	0	122110000	4.15613e+07	4.33633e+06
P14618	8.15903e+08	7.50017e+08	574580000	816770000	6.35767e+08	5.59083e+08
P14625	5.79293e+06	3.32827e+08	403620000	403190000	4.17383e+08	4.94313e+08
P15121	5.18423e+07	279970000	1.98207e+08	275070000	2.65853e+08	1.75433e+08
P15144	21186000	3.27937e+08	3.25233e+08	2.92793e+08	442740000	34621000
P15559	88749000	56592000	3.77823e+07	5.40697e+07	6.34137e+07	61235000
P15586	0	84198000	77891000	87719000	9.78847e+07	8.61323e+07
P15880	5.36283e+07	0	0	8.70267e+06	0	1.00943e+07
P16070	10772100	1.06297e+08	99943000	9.77913e+07	1.27913e+08	1.27423e+08
P16152	2.12127e+07	3.93047e+07	4.26863e+07	29400000	3.81413e+07	3.10823e+07
P17655	0	5.72587e+07	47573000	4.62143e+07	54668000	4.55107e+07
P17858	0	0	1.09187e+07	8036000	6.41227e+06	13855000
P17931	8.10903e+07	6.29567e+07	76493000	6.90447e+07	7.14177e+07	6.18933e+07
P18206	0	6.85907e+07	66604000	6.94277e+07	5.29023e+07	7.14177e+07
P18669	2.92023e+08	1.94317e+08	1.98833e+08	1.85047e+08	2.15477e+08	1.49857e+08
P19338	43699000	42703000	1.97537e+07	3.33877e+07	2.52177e+07	42286000
P19367	0	3.97003e+07	4.00693e+07	33338000	27627000	3.62363e+07
P20591	3347000	4.86167e+06	0	1.64767e+07	16102000	1.66593e+07
P21333	970550	1.66497e+08	219320000	2.21243e+08	2.03633e+08	1.52297e+08
P21399	0	0	1.94223e+07	2.21697e+07	22001000	1.62023e+07
P21589	1.74397e+07	82242000	87872000	40853000	108603000	94327000
P21796	9.21363e+07	106900000	7.36237e+07	8.14203e+07	9.10387e+07	1.25047e+08
P21964	0	0	0	0	2.61923e+07	1.53333e+07
P22234	9.63977e+06	0	0	5531100	0	0
P22307	0	0	0	17857000	9.88833e+06	0
P22314	0	8.07397e+07	8.70497e+07	7.82177e+07	61852000	9.19197e+07
P22392	2.80177e+08	121189000	2.45437e+08	1.87037e+08	179680000	1.69627e+08
P22626	4.29477e+07	6592000	33342000	3.15923e+07	3.21907e+07	5.59517e+07
P23284	2.13393e+08	1.36397e+08	168820000	175400000	172430000	191330000
P23396	8.90487e+07	0	2.48047e+06	1.31235e+07	1.50563e+07	4.21443e+07
P23528	135910000	71887000	269400000	2.17893e+08	217920000	2.06233e+08
P25705	8.30843e+07	38815000	4.53783e+07	50630000	67680000	68602000
P25787	4.22323e+07	5.75467e+06	2.42263e+07	1.80117e+07	6.64433e+06	26346000
P25789	5.39037e+07	3.84437e+07	3.39843e+07	3.60283e+07	3.94693e+07	3.34173e+07
P26038	12319400	1.30403e+08	1.07747e+08	135980000	1.06203e+08	1.43713e+08
P26447	146950000	94651000	1.99103e+08	123530000	1.06028e+08	1.11557e+08
P26641	9.51553e+07	89088000	9.04683e+07	7.62253e+07	6.55053e+07	7.82413e+07
P27105	26800000	3.34423e+07	1.15434e+07	2.46813e+07	26820000	3.07673e+07
P27348	1.00998e+08	48546000	6.95297e+07	41102000	64488000	5.34957e+07
P27487	0	35958000	1.12557e+08	1.03187e+08	1.29163e+08	1.77257e+08
P27797	3.88293e+08	3.13007e+08	2.90323e+08	265720000	284460000	279630000
P27816	0	4.43867e+07	5.96933e+06	19853000	2.62667e+07	14192000
P27824	0	65787000	7.66047e+07	8.01613e+07	95168000	112130000
P28066	37908000	24132000	23198000	2.03073e+07	2.28123e+07	18299000
P28838	2.76007e+07	2.03147e+07	2.09553e+07	2.17143e+07	1.94867e+07	1.44181e+07
P29373	7.44127e+07	0	42157000	0	15340000	4.30897e+07
P29401	2.36057e+07	6.87753e+07	8.55877e+07	2.73643e+07	9.95493e+07	9.37957e+07
P29692	7537000	0	54057000	4.26067e+07	55277000	2.56417e+07
P30040	27996000	2.52947e+07	2.16283e+07	28937000	2.79853e+07	2.78933e+07
P30041	6.72247e+07	31654400	67112000	50160000	57709000	53777000
P30044	0	1.01867e+07	3.77803e+07	2.61837e+07	22724000	1.56983e+07
P30048	3.96133e+07	2.98633e+07	2.97543e+07	3.70567e+07	2.84867e+07	3.50383e+07
P30050	4.22883e+07	2.84707e+07	3.69793e+07	2.69923e+07	2.83553e+07	33519000
P30101	2.76787e+08	226350000	2.18163e+08	240970000	2.18883e+08	209320000
P30153	0	2.31823e+07	6502000	0	29347000	0
P31949	36604000	2.04507e+07	41916000	3.19267e+07	2.39197e+07	2.72413e+07
P32119	4.89543e+07	2.72753e+07	35771000	28484000	2.78727e+07	2.42123e+07
P34932	0	2.25823e+07	22033000	2.33183e+07	18329000	2.45317e+07
P35527	8.95273e+07	240950000	110916000	2.18643e+08	161930000	2.13957e+08
P35579	453300	2.42757e+08	278260000	3.07743e+08	276680000	2.46863e+08
P35908	5.50947e+07	1.32457e+08	6.51387e+07	9.12903e+07	1.0379e+08	1.41873e+08
P36578	2.57137e+07	1.81887e+07	2.28967e+07	18445000	2.05453e+07	21604000
P37802	4.76227e+07	2.81693e+07	4.81917e+07	3.32137e+07	33909000	3.09003e+07
P37837	10212000	5.94437e+07	4.97043e+07	61071000	6.03733e+07	5.74023e+07
P38606	0	0	12088000	17741000	21919000	2.34387e+07
P38646	1.13893e+06	39350000	3.82517e+07	44354000	4.80817e+07	49753000
P39019	2.03527e+07	0	0	0	0	1.60333e+07
P40925	9.91533e+06	71020000	6.77063e+07	6.87163e+07	8.14617e+07	5.18993e+07
P40926	1.74653e+07	1.16037e+08	9.61007e+07	1.19823e+08	1.07437e+08	1.19347e+08
P40939	0	0	1.84103e+07	2.03203e+07	2.40137e+07	27037000
P41250	0	2.34327e+07	22982000	3.16953e+07	2.04463e+07	2.83557e+07
P41252	0	4332000	8563000	1.33683e+07	11150100	0
P42224	932600	121090000	1.07067e+08	1.38313e+08	1.20203e+08	1.32467e+08
P43235	2.61487e+07	3.16407e+07	0	13454000	1.23313e+07	7.84733e+06
P45880	13097000	67071000	3.01863e+07	63361000	5.24957e+07	6.52817e+07
P46781	55005000	2.29447e+07	7.09667e+06	0	6594000	2.12177e+07
P46782	3.65503e+07	9.25367e+06	26202000	1.44453e+07	1.64087e+07	2.13573e+07
P46940	0	70687000	67817000	71059000	73913000	6.73373e+07
P47755	7.65967e+06	4.25873e+07	4.18973e+07	4.49907e+07	36146000	28232000
P49755	5.69223e+07	1.62027e+07	3.62607e+07	4.95457e+07	46554000	59725000
P50395	7.64803e+07	7.10237e+07	5.94107e+07	69998000	6.41253e+07	6.02803e+07
P50454	1.42983e+08	137550000	1.05431e+08	1.18327e+08	1.18663e+08	1.48837e+08
P51149	7.63773e+07	55682000	5.31913e+07	5.82757e+07	53747000	7.23627e+07
P51659	0	0	1.07847e+07	14124000	11347000	1.62827e+07
P51688	24268000	2.27777e+07	19453000	24321000	1.93317e+07	18388000
P52565	1.47337e+08	88688000	1.00949e+08	102228000	1.0303e+08	8.89723e+07
P52907	24187900	107160000	1.08013e+08	1.04317e+08	111410000	7.05033e+07
P53396	0	39952000	31876000	3.00267e+07	28012000	2.63207e+07
P54709	0	28739000	0	20192000	7.86493e+06	8.54007e+06
P55072	0	1.10097e+08	1.09357e+08	1.13567e+08	1.16447e+08	118700000
P55786	0	2.98297e+07	3.46237e+07	3.44333e+07	3.11007e+07	35096000
P55884	0	0	1.01677e+07	16185000	0	0
P59998	6.85417e+07	32979000	3.67593e+07	5.32923e+07	57951000	50127000
P60174	3.43097e+08	2.57007e+08	289190000	242900000	2.71737e+08	230080000
P60660	6.79233e+07	1.93833e+07	67281000	5.89537e+07	17487000	7.46993e+07
P60842	8.75547e+07	54701000	4.30713e+07	5.27877e+07	5.42967e+07	67194000
P60900	6.22417e+07	4.47187e+07	44550000	4.04853e+07	4.21197e+07	4.97103e+07
P60903	96390000	6.61127e+07	3.68187e+07	9.70727e+07	50628000	1.50413e+08
P60953	48102000	2.50937e+07	33371000	2.81457e+07	28494000	8.31533e+06
P61158	7.08897e+07	5.23773e+07	52370000	4.89787e+07	56060000	5.48323e+07
P61163	20097000	1.62713e+07	1.55847e+07	1.22057e+07	1.31487e+07	15445000
P61586	6.57877e+07	23520000	3.57527e+07	3.35303e+07	3.59513e+07	3.95527e+07
P61978	3.83657e+07	6.29933e+07	57501000	46534000	4.25023e+07	50130000
P62081	0	0	1.43577e+07	10172500	12622000	1.48073e+07
P62140	6079000	4.72893e+07	4.57463e+07	4.24487e+07	33577000	32507000
P62241	5.38377e+07	0	1.80707e+07	0	6.20633e+06	38248000
P62249	4.26953e+07	1.73077e+07	2.71403e+07	2.06327e+07	2.25427e+07	30489000
P62258	1.73327e+08	1.50203e+08	1.05567e+08	1.09863e+08	125500000	103457000
P62269	40912000	2.69373e+07	3.91267e+07	22364000	2.01073e+07	37591000
P62277	3.22913e+07	0	1.72257e+07	0	8.99867e+06	1.91353e+07
P62318	2.31853e+07	0	14801000	0	0	1.66193e+07
P62424	6.60823e+07	33883000	18785000	16462000	21482000	2.21693e+07
P62491	6.28823e+07	3.85043e+07	4.32887e+07	43234000	3.66033e+07	4.33833e+07
P62701	8.17537e+07	32334000	4.98333e+07	23975000	3.36533e+07	4.85143e+07
P62805	563050000	4.73023e+08	189900000	2.59347e+08	347920000	371660000
P62826	1.18704e+08	3.53173e+07	4.17933e+07	4.61073e+07	47357000	58015000
P62834	8.00367e+07	4.63573e+07	5.08153e+07	4.45283e+07	3.87003e+07	4.39247e+07
P62873	9.40033e+06	7.50673e+07	5.29317e+07	6.09957e+07	62499000	6.98763e+07
P62906	5.35233e+07	2.56387e+07	0	0	0	2.01527e+07
P62937	437590000	225910000	3.96277e+08	2.99657e+08	320920000	2.53807e+08
P63000	3.57227e+07	0	2.03207e+07	3.98353e+07	34334000	3.33373e+07
P63104	1.00518e+09	680050000	7.07917e+08	611510000	6.82033e+08	5.71417e+08
P63244	1.01338e+08	86472000	5.77853e+07	40712000	5.55327e+07	69834000
P67936	9.91733e+07	4.52063e+08	3.13507e+08	354820000	3.35997e+08	2.18593e+08
P68104	6.07817e+08	456560000	2.99257e+08	4.83023e+08	514490000	4.75297e+08
P68133	739800000	5.94527e+08	1.11419e+09	8.34517e+08	5.79943e+08	5.75487e+08
P68402	3.29577e+07	2.50163e+07	2.39273e+07	1.93263e+07	22367000	1.57077e+07
P78417	1.78197e+08	1.25077e+08	1.44777e+08	109605000	1.23197e+08	1.25323e+08
P80723	3.06007e+07	29075000	1.43647e+07	1.99287e+07	2.30677e+07	22735000
P84103	34414000	1.76053e+07	5608000	2.25513e+07	1.69253e+07	7.70133e+06
P98095	0	3.57503e+07	46361000	40171000	5.29517e+07	35570000
P99999	62947000	45029000	57239000	58618000	5.70113e+07	84120000
Q00610	0	7.12843e+07	1.56167e+08	1.51917e+08	1.62627e+08	3.42797e+07
Q00839	4.43377e+07	7.19453e+07	2.63873e+07	45750000	3.79863e+07	36951000
Q01082	0	0	7.36037e+06	4.39127e+06	9.96313e+06	67029000
Q01995	6.52477e+07	6.35367e+06	3.30323e+07	3.20573e+06	4064000	3.56167e+06
Q02809	0	4.54567e+06	8.04767e+06	1.36237e+07	0	1.30613e+07
Q03135	1.67273e+08	1.34703e+08	6.87097e+07	1.43223e+08	1.37463e+08	2.10313e+08
Q04446	7.49017e+06	115700000	1.10113e+08	7.92287e+07	1.24877e+08	1.09427e+08
Q04828	19809000	9.47753e+07	80249000	89072000	8.35527e+07	6.16413e+07
Q05682	0	0	3.03797e+06	4.34673e+06	0	0
Q06323	3.35037e+07	2.31763e+07	2.13987e+07	21316000	19807000	15750000
Q06830	327630000	1.45363e+08	1.93603e+08	1.48937e+08	1.64347e+08	198910000
Q07020	3.09983e+07	3.12733e+07	14893000	1.40133e+07	18988000	1.21273e+07
Q07065	104439000	9.96593e+07	6.38137e+07	109270000	104522000	7.83393e+07
Q07960	1.15673e+07	9.70183e+06	2254900	3155100	4.06167e+06	0
Q08257	0	18180000	0	2.16553e+07	0	0
Q12884	0	6.40107e+06	4.43477e+07	5.41493e+07	5.23783e+07	77929000
Q12905	2.71593e+07	1.79943e+07	10731800	20491000	15066000	1.71373e+07
Q13162	152320000	1.25047e+08	141890000	1.40537e+08	135250000	1.43063e+08
Q13200	0	2.48957e+07	2.10673e+07	2.63213e+07	0	27273000
Q13557	4.93723e+07	4.01433e+07	10392000	1.73337e+07	1.99073e+07	5.12867e+06
Q13619	0	1.20397e+07	1.00114e+07	7.40597e+06	7.86607e+06	8.38197e+06
Q13813	0	15533900	4.99533e+07	33988000	46478000	1.45736e+07
Q13838	3.26617e+07	13540000	11073000	1.99907e+07	21850000	2.98917e+07
Q14103	2.29237e+07	3.03337e+07	3.13293e+07	4.97423e+07	3.95483e+07	3.37477e+07
Q14108	0	1.58083e+07	25667000	18319000	120100000	5.75403e+07
Q14152	0	1.68847e+07	18139000	1.82483e+07	1.33867e+07	14837000
Q14204	0	6.14233e+06	2.42307e+07	14873000	2.83663e+07	2.23253e+07
Q14315	2.01926e+06	7.21187e+07	87902000	8.78897e+07	7.80427e+07	5.02197e+07
Q14697	359500	191780000	216900000	1.98117e+08	202890000	221110000
Q14764	0	9.82937e+07	1.19847e+08	1.14013e+08	1.01557e+08	128760000
Q14956	1.91333e+08	273500000	233480000	3.49293e+08	238510000	271430000
Q14974	0	4.93007e+07	4.38287e+07	54613000	5.45397e+07	3.88643e+07
Q15084	1.89467e+08	1.46587e+08	1.30173e+08	1.34567e+08	1.34527e+08	1.35687e+08
Q15149	17094800	7.58363e+07	6.52697e+07	42840000	84902000	6.33973e+07
Q15181	5371000	30531000	4.01993e+07	22062000	13965000	0
Q15365	4.11187e+07	1.07637e+07	2.51243e+07	3.23543e+07	3.82127e+07	5806000
Q15366	16341000	0	1.30397e+07	0	6.87663e+06	0
Q16181	7.87673e+07	5.60097e+07	6.07507e+07	54586000	5.38493e+07	5.55597e+07
Q16555	62195000	133770000	3.62373e+07	101752000	70841000	4.05087e+07
Q16851	6.92073e+07	6.23963e+07	51778000	5.00187e+07	52393000	4.31027e+07
Q16881	4.71207e+07	47378000	27737000	2.94257e+07	3.41743e+07	3.03563e+07
Q53GQ0	2.08513e+07	1.73563e+07	7374000	2.73087e+07	3.00397e+07	27646000
Q58FF8	0	4.59697e+07	39076000	45036000	4.76313e+07	3.62587e+07
Q6DD88	4.25847e+07	25274000	2.40803e+07	27775000	3.40057e+07	33112000
Q6NZI2	7.00897e+07	1.81567e+07	5.40943e+07	4.89307e+07	62412000	6.98283e+07
Q6UVY6	0	1.73733e+07	14669000	17945000	1.63403e+07	1.76603e+07
Q71DI3	325650000	2.91363e+08	1.33707e+08	172130000	204130000	1.94753e+08
Q7KZF4	0	3.16997e+07	37016000	4.85937e+07	3.27337e+07	25399000
Q86VP6	0	2.48363e+07	2.74093e+07	1.96727e+07	1.91447e+07	1.60593e+07
Q8NBS9	6.98987e+07	45089000	41708000	4.61743e+07	47949000	53222000
Q8WUM4	0	11120000	8233000	1.62553e+07	1.97163e+07	16124000
Q969H8	8.87907e+07	46504000	71128000	8.39837e+07	83202000	89856000
Q96AG4	1.74727e+07	2.21773e+07	22793000	1.95927e+07	1.82637e+07	2.85037e+07
Q96AY3	6.81937e+06	38241000	4.23157e+07	35088000	40143000	3.94903e+07
Q96FW1	4.07967e+06	22105000	6499000	2.03037e+07	1.21943e+07	0
Q96KK5	6.43263e+08	5.68603e+08	4.15233e+08	3.77913e+08	452690000	4.83697e+08
Q96QK1	0	2.46639e+07	37961000	3.83633e+07	32240000	3.45983e+07
Q96TA1	5342200	2.70493e+07	1.52223e+06	8.65523e+06	4.82023e+06	1.37847e+07
Q99497	6.78817e+07	3.20453e+07	0	41366000	32464000	3.84893e+07
Q99536	1.40303e+08	1.03948e+08	9.47397e+07	9.89947e+07	1.18156e+08	134080000
Q99623	3.76633e+06	28897000	0	1.88333e+07	2.05017e+07	31658000
Q99829	1.06847e+07	1.60847e+07	0	11659000	4.48733e+06	0
Q99880	6.49823e+08	4.82183e+08	321430000	385330000	4.07777e+08	425530000
Q9BSJ8	0	1.95283e+07	2.84607e+07	2.08967e+07	2.55253e+07	2.27823e+07
Q9BTV4	2.55577e+07	3.58007e+07	5.58023e+06	3.25503e+07	37073000	10995000
Q9BUF5	5.37763e+07	4.86023e+07	6.08377e+07	3.83013e+07	3.49467e+07	37574000
Q9NRW1	131680000	8.32747e+07	5.74577e+07	9.63893e+07	1.05563e+08	1.27647e+08
Q9NYU2	0	0	16762000	1.81973e+07	2.43967e+07	0
Q9NZM1	0	12190900	2.53287e+07	16462000	3.99207e+07	1.58357e+07
Q9P2E9	0	3.05053e+07	3.08607e+07	3.00883e+07	2.26773e+07	19960000
Q9UBR2	1.08643e+07	5.87023e+07	75334000	7.81973e+07	6.79353e+07	5.78393e+07
Q9UIJ7	30757000	3.86507e+07	2.80917e+07	33327000	3.50883e+07	3.76477e+07
Q9UJ70	3.37233e+06	18742000	18039000	1.56337e+07	1.38577e+07	3.82767e+06
Q9UL46	6.33273e+07	4.29877e+07	40588000	3.65617e+07	4.05853e+07	30673000
Q9ULV4	6.71207e+07	46294000	46235000	52564000	5.41097e+07	5.58507e+07
Q9UM22	7.10237e+07	7.03773e+07	5.96797e+07	66565000	6.68227e+07	64917000
Q9Y490	1.02285e+07	1.37087e+08	1.41247e+08	1.35287e+08	1.35963e+08	98237000
