# Supplementary material for: Comparison of Microalgae Nannochloropsis oceanica and Chlorococcum amblystomatis Lipid Extracts Effects on UVA-Induced Changes in Human Skin Fibroblasts Proteome
Source: Mar Drugs. 2024 Nov 10;22(11):509. doi: 10.3390/md22110509 (PMC11595653; doi:10.3390/md22110509)
Supplement: Supplementary file 1 [file marinedrugs-22-00509-s001.zip › Supplementary Table 3.xlsx]

## Sheet: Sheet1
Supplementary Table 4.List of identified proteins in the samples immunoprecipitated against human caspase-1 obtained from fibroblasts (CTR, No, Ca, UVA, UVA+No, UVA+Ca, as expleined Table 1.) presenting their names, Uniprote IDs, numbers of associated peptides, numbers of unique peptides, and average intensity levels.
Protein Uniprot ID	Protein name	Number of assigned peptides	Number of unique peptides	CTR	No	Ca	UVA	UVA+No	UVA+Ca
P60709	Actin, cytoplasmic 1	3	3	5.04927e+07	5.71587e+07	59876000	8922000	not identified	2.50303e+07
P04264	Keratin, type II cytoskeletal 1	4	4	2.56481e+08	4.80503e+07	75847000	6.39093e+08	219830000	1.97995e+08
P35527	Keratin, type I cytoskeletal 9	9	9	216471000	91810000	1.08874e+08	331000000	1.71481e+08	1.05623e+08
P08670	Vimentin	39	39	1.89273e+09	1.98103e+09	1.96393e+09	1.10014e+09	1.17263e+09	1.3618e+09
P08238	Heat shock protein HSP 90-beta	3	3	33286000	38213000	3.61213e+07	1.70763e+07	not identified	not identified
P11142	Heat shock cognate 71 kDa protein	4	4	5.73743e+07	5.67317e+07	69820000	47208000	55322000	18169000
P14618	Pyruvate kinase PKM	10	10	7.46787e+07	8.00347e+07	96566000	9.90503e+07	1.27803e+08	8.73377e+07
P19525	Interferon-induced, double-stranded RNA-activated protein kinase	2	2	89820000	not identified	3.94123e+08	not identified	5.604e+08	not identified
P42858	Huntingtin	4	4	152510000	3.09973e+08	197450000	not identified	not identified	not identified
Q63HN8	E3 ubiquitin-protein ligase RNF213	3	3	not identified	not identified	5.78133e+07	3.84947e+08	not identified	5.91833e+07
